# Supplementary material for: Chemical mapping of the surface interactome of PIEZO1 identifies CADM1 as a modulator of channel inactivation
Source: Proc Natl Acad Sci U S A. 2024 Oct 2;121(41):e2415934121. doi: 10.1073/pnas.2415934121 (PMC11474052; doi:10.1073/pnas.2415934121)
Supplement: Supplementary file 2 — Dataset S01 (XLSX) [file pnas.2415934121.sd01.xlsx]

## Sheet: PIEZO1 interactome, HEK stable
HEK293F mPIEZO1-BBS (CAP) stable cell line																	(H. sapiens, proximity dependent biotinylation)
PIEZO1 interactome					TMT1	TMT2	TMT3	TMT4	TMT5	TMT6							CRAPome in <25% of datasets (179/716)							How many overexpression TMT datasets is the protein in?
Gene	UniProt Accession	Description	SpecCounts	MaxRatio	DMSO	DMSO	DMSO	Yoda1	Yoda1	Yoda1	Is the protein in all four TMT datasets?	Enrichment ratio (Yoda1/DMSO)					User Input	Mapped Gene Symbol	Num of Expt. (found/716 total)	Ave SC in CRAPome datasets	Max SC in CRAPome datasets	Cytoplasmic/Nuclear/Intracellular?		Is the protein in REP1?	Is the protein in REP2?	Is the protein in REP3?
DSG2	Q14126	DSG2 Desmoglein-2	358	20.9	18.59	19.31	20.9	10.84	13.88	16.48	TRUE	0.70068					Q14126	DSG2	113	10.8	62			TRUE	TRUE	TRUE
PC	P11498	PC Pyruvate carboxylase, mitochondrial	353	20.53	16.67	20.53	17.48	11.93	14.97	18.42	TRUE	0.828822					P11498	PC	306	290.8	3116	Y		TRUE	TRUE	TRUE
ACACA	Q13085	ACACA Acetyl-CoA carboxylase 1	338	23.91	20.06	23.91	16.86	12.38	12.35	14.43	TRUE	0.643761					Q13085	ACACA	296	315.2	3552	Y		TRUE	TRUE	TRUE
RPS27A	P62979	RPS27A Ubiquitin-40S ribosomal protein S27a	208	22.04	21.59	19.51	22.04	8.45	12.52	15.88	TRUE	0.583624					P62979	RPS27A	478	5.8	84	Y		TRUE	TRUE	TRUE
ALCAM	Q13740	ALCAM CD166 antigen	185	21.6	15.84	21.6	18.84	12.65	15.22	15.85	TRUE	0.77683					Q13740	ALCAM	1	1	1			TRUE	TRUE	TRUE
CDH2	P19022	CDH2 Cadherin-2	179	20.03	16.84	18.97	20.03	10.64	15.45	18.07	TRUE	0.790831					P19022	CDH2	16	2.6	16			TRUE	TRUE	TRUE
ITGB1	P05556	ITGB1 Integrin beta-1	153	20.63	17.55	18.23	20.63	10.09	15.17	18.32	TRUE	0.772558					P05556	ITGB1	38	2.5	10			TRUE	TRUE	TRUE
MCCC1	Q96RQ3	MCCC1 Methylcrotonoyl-CoA carboxylase subunit alpha, mitochondrial MCCC1 Methylcrotonoyl-CoA carboxylase subunit alph...	145	20.27	16.58	20.27	17.73	11.84	14.71	18.87	TRUE	0.832173					Q96RQ3	MCCC1	280	175.8	1179	Y		TRUE	TRUE	TRUE
PTPRF	P10586	PTPRF Receptor-type tyrosine-protein phosphatase F PTPRF Receptor-type tyrosine-protein phosphatase F...	140	23.7	19.45	19.46	23.7	9.02	12.75	15.62	TRUE	0.597189					P10586	PTPRF	1	1	1			TRUE	TRUE	TRUE
CADM1	Q9BY67	CADM1 Cell adhesion molecule 1	137	20.7	16.52	20.7	19.71	11.34	15.06	16.66	TRUE	0.756367					Q9BY67	CADM1	14	1.4	4			TRUE	TRUE	TRUE
PCCA	P05165	PCCA Propionyl-CoA carboxylase alpha chain, mitochondrial PCCA Propionyl-CoA carboxylase alpha chain, mitoch...	130	20.48	16.19	20.48	17.54	11.79	15.34	18.67	TRUE	0.844863					P05165	PCCA	284	151.8	869	Y		TRUE	TRUE	TRUE
TFRC	P02786	TFRC Transferrin receptor protein 1	125	20.16	17.78	16.38	17.85	12.95	14.89	20.16	TRUE	0.922899					P02786	TFRC	87	2.4	21			TRUE	TRUE	TRUE
ATP1B3	P54709	ATP1B3 Sodium/potassium-transporting ATPase subunit beta-3 ATP1B3 Sodium/potassium-transporting ATPase subuni...	125	20.99	19.31	15.25	20.99	9.39	15.41	19.65	TRUE	0.80018					P54709	ATP1B3	55	2.3	7			TRUE	TRUE	TRUE
PTK7	Q13308	PTK7 Inactive tyrosine-protein kinase 7	123	22.04	19.03	21.23	22.04	9.04	12.32	16.34	TRUE	0.605136					Q13308	PTK7	3	1.3	2			TRUE	TRUE	TRUE
ATP1A1	P05023	ATP1A1 Sodium/potassium-transporting ATPase subunit alpha-1 ATP1A1 Sodium/potassium-transporting ATPase subuni...	117	20.66	18.56	17.49	20.66	9.13	13.6	20.57	TRUE	0.763534					P05023	ATP1A1	335	7.3	88	N		TRUE	TRUE	TRUE
IGF1R	P08069	IGF1R Insulin-like growth factor 1 receptor	113	20.34	16.98	18.74	20.34	10.36	15.01	18.56	TRUE	0.783625					P08069	IGF1R	2	1.5	2			TRUE	TRUE	TRUE
CXADR	P78310	CXADR Coxsackievirus and adenovirus receptor	112	20.07	17.47	18.37	20.07	10.89	16.04	17.16	TRUE	0.788589					P78310	CXADR	5	1.8	3			TRUE	TRUE	TRUE
SLIT2	O94813	SLIT2 Slit homolog 2 protein	107	21.23	14.7	21.23	18.71	10.81	17.28	17.29	TRUE	0.830527					O94813	SLIT2	3	2.3	5			TRUE	TRUE	TRUE
HSPA1B	P0DMV9	HSPA1B Heat shock 70 kDa protein 1B	104	22.13	18.94	21.65	18.81	7.93	10.53	22.13	TRUE	0.683333					P0DMV9	HSPA1B	698	49.4	319	Y		TRUE	TRUE	TRUE
OCLN	Q16625	OCLN Occludin	100	20.53	16.89	20.53	18.77	11.83	15.33	16.65	TRUE	0.779676					Q16625	OCLN	10	3.2	16			TRUE	TRUE	TRUE
ACTB	P60709	ACTB Actin, cytoplasmic 1	94	22.23	17.96	17.58	21.26	8.2	12.77	22.23	TRUE	0.760563					P60709	ACTB	667	49.7	1008	Y		TRUE	TRUE	TRUE
EPHA2	P29317	EPHA2 Ephrin type-A receptor 2	91	19.83	18.27	19.21	19.83	10.86	13.87	17.96	TRUE	0.744896					P29317	EPHA2	76	4.4	12			TRUE	TRUE	TRUE
ADAM10	O14672	ADAM10 Disintegrin and metalloproteinase domain-containing protein 10 ADAM10 Disintegrin and metalloproteinase domain-co...	89	20.4	17.32	16.97	20.4	10.05	16.2	19.06	TRUE	0.828488					O14672	ADAM10	2	1.5	2			TRUE	TRUE	TRUE
NECTIN2	Q92692	NECTIN2 Nectin-2	88	20.16	17.45	17.31	20.16	10.31	16.13	18.63	TRUE	0.820648					Q92692	NECTIN2	1	1	1			TRUE	TRUE	TRUE
NPTN	Q9Y639	NPTN Neuroplastin	81	20.81	18.81	15.41	20.81	10.5	15.06	19.41	TRUE	0.817191					Q9Y639	NPTN	16	4.2	11			TRUE	TRUE	TRUE
ITGA6	P23229	ITGA6 Integrin alpha-6	81	21.05	17.54	18.16	21.05	9.96	15.44	17.84	TRUE	0.761938					P23229	ITGA6	0	0				TRUE	TRUE	TRUE
DSC2	Q02487	DSC2 Desmocollin-2	80	22.32	19.48	19.66	22.32	10.68	13.23	14.63	TRUE	0.627075					Q02487	DSC2	19	1.6	12			TRUE	TRUE	TRUE
SLC3A2	P08195	SLC3A2 4F2 cell-surface antigen heavy chain	79	22.15	19.15	15.21	22.15	8.64	13.41	21.45	TRUE	0.769775					P08195	SLC3A2	189	4.5	37	N		TRUE	TRUE	TRUE
ADGRL2	O95490	ADGRL2 Adhesion G protein-coupled receptor L2	79	19.99	17.22	19.82	19.99	10.98	15.08	16.9	TRUE	0.753288					O95490	ADGRL2	1	1	1			TRUE	TRUE	TRUE
NCAM1	P13591	NCAM1 Neural cell adhesion molecule 1	77	20.13	16.94	20.13	19.5	11.06	15.57	16.79	TRUE	0.767545					P13591	NCAM1	2	1.5	2			TRUE	TRUE	TRUE
PLXNB2	O15031	PLXNB2 Plexin-B2	76	20.29	18.07	18.89	20.29	10.1	14.04	18.6	TRUE	0.74655					O15031	PLXNB2	11	1.3	2			TRUE	TRUE	TRUE
PCDH7	O60245	PCDH7 Protocadherin-7	76	22.04	17.63	18.01	22.04	10.22	14.31	17.78	TRUE	0.73353					O60245	PCDH7	1	1	1			TRUE	TRUE	TRUE
CD276	Q5ZPR3	CD276 CD276 antigen	76	21.43	18.14	17.92	21.43	9.67	14.79	18.04	TRUE	0.739259					Q5ZPR3	CD276	0	0				TRUE	TRUE	TRUE
SMPDL3B	Q92485	SMPDL3B Acid sphingomyelinase-like phosphodiesterase 3b SMPDL3B Acid sphingomyelinase-like phosphodiestera...	74	20.43	18.58	18.42	20.43	9.99	15.18	17.4	TRUE	0.74125					Q92485	SMPDL3B	6	1.7	2			TRUE	TRUE	TRUE
NOTCH2	Q04721	NOTCH2 Neurogenic locus notch homolog protein 2	69	20.48	16.29	18.98	20.48	9.8	15.85	18.6	TRUE	0.793722					Q04721	NOTCH2	21	7.1	53			TRUE	TRUE	TRUE
ITGAV	P06756	ITGAV Integrin alpha-V	69	21.07	18.18	17.34	21.07	10.06	14.8	18.56	TRUE	0.767273					P06756	ITGAV	0	0				TRUE	TRUE	TRUE
EPHA7	Q15375	EPHA7 Ephrin type-A receptor 7	68	22.7	19.89	22.7	22.51	9.47	12.46	12.97	TRUE	0.536098					Q15375	EPHA7	22	1	1			TRUE	TRUE	TRUE
F11R	Q9Y624	F11R Junctional adhesion molecule A	67	20.01	18.18	16.62	20.01	10.95	16.25	18	TRUE	0.824667					Q9Y624	F11R	0	0				TRUE	TRUE	TRUE
ITGA2	P17301	ITGA2 Integrin alpha-2	66	20.21	17.89	20.21	19.12	10.89	14.66	17.23	TRUE	0.747641					P17301	ITGA2	1	2	2			TRUE	TRUE	TRUE
INSR	P06213	INSR Insulin receptor	66	20.51	16.87	18.2	20.51	10.82	14.94	18.66	TRUE	0.799208					P06213	INSR	0	0				TRUE	TRUE	TRUE
CACNA2D1	P54289	CACNA2D1 Voltage-dependent calcium channel subunit alpha-2/delta-1 CACNA2D1 Voltage-dependent calcium channel subunit...	62	20.98	18.86	17.7	20.98	10.21	14.04	18.2	TRUE	0.737748					P54289	CACNA2D1	5	3.6	12			TRUE	TRUE	TRUE
ENPP1	P22413	ENPP1 Ectonucleotide pyrophosphatase/phosphodiesterase family member 1 ENPP1 Ectonucleotide pyrophosphatase/phosphodieste...	62	20.51	17.52	19.76	20.51	10.1	14.48	17.62	TRUE	0.73023					P22413	ENPP1	0	0				TRUE	TRUE	TRUE
TUBA1A	Q71U36	TUBA1A Tubulin alpha-1A chain	60	21.92	20.37	13.92	20.33	12	11.45	21.92	TRUE	0.830648					Q71U36	TUBA1A	694	41.7	261	Y		TRUE	TRUE	TRUE
EEF2	P13639	EEF2 Elongation factor 2	58	20.97	20.38	19.44	19.46	8.24	11.51	20.97	TRUE	0.68691					P13639	EEF2	488	20.8	223	Y		TRUE	TRUE	TRUE
CD81	P60033	CD81 CD81 antigen	58	23.05	17.27	14	23.05	9.13	15.71	20.84	TRUE	0.840943					P60033	CD81	4	3.3	10			TRUE	TRUE	TRUE
MET	P08581	MET Hepatocyte growth factor receptor	58	22.34	18.77	19.31	22.34	9.55	13.16	16.86	TRUE	0.654916					P08581	MET	0	0				TRUE	TRUE	TRUE
ACTA1	P68133	ACTA1 Actin, alpha skeletal muscle	56	22.27	18.14	17.45	21.27	8.12	12.75	22.27	TRUE	0.758706					P68133	ACTA1	656	26.4	411	Y		TRUE	TRUE	TRUE
GPC4	O75487	GPC4 Glypican-4	56	20.46	15.6	20.46	19.54	9.03	18.69	16.68	TRUE	0.798561					O75487	GPC4	18	2.7	9			TRUE	TRUE	TRUE
EEF1A1	P68104	EEF1A1 Elongation factor 1-alpha 1	55	20.19	20.19	18.06	20.11	9.76	11.75	20.12	TRUE	0.713331					P68104	EEF1A1	653	30	239	Y		TRUE	TRUE	TRUE
HIST1H1E	P10412	HIST1H1E Histone H1.4	54	20.89	19.13	20.59	16.84	12.93	9.62	20.89	FALSE	0.768034					P10412	HIST1H1E	605	13.1	125	Y		FALSE	FALSE	FALSE
CD55	P08174	CD55 Complement decay-accelerating factor	53	21.83	18.71	16.69	21.83	10.31	14.31	18.15	TRUE	0.747335					P08174	CD55	1	2	2			TRUE	TRUE	TRUE
PRSS3	P35030	PRSS3 Trypsin-3	52	17.79	17.11	16.14	13.96	17.79	17.52	17.48	FALSE	1.1182					P35030	PRSS3	91	2.7	38			FALSE	TRUE	TRUE
NRP1	O14786	NRP1 Neuropilin-1	52	22.13	15.58	22.13	17.74	11.53	16.44	16.58	TRUE	0.803427					O14786	NRP1	1	1	1			TRUE	TRUE	TRUE
PLXNA1	Q9UIW2	PLXNA1 Plexin-A1	52	20.24	18.11	18.45	20.24	10.28	13.28	19.65	TRUE	0.760739					Q9UIW2	PLXNA1	1	1	1			TRUE	TRUE	TRUE
PROCR	Q9UNN8	PROCR Endothelial protein C receptor	52	22.79	19.75	19.1	22.79	10.45	15.65	12.26	TRUE	0.622323					Q9UNN8	PROCR	0	0				TRUE	TRUE	TRUE
EGFR	P00533	EGFR Epidermal growth factor receptor	50	20.62	17.3	20.62	20.05	10.35	14.91	16.75	TRUE	0.724685					P00533	EGFR	32	3.6	15			TRUE	TRUE	TRUE
PTPRG	P23470	PTPRG Receptor-type tyrosine-protein phosphatase gamma PTPRG Receptor-type tyrosine-protein phosphatase g...	49	21.2	17.52	18.65	21.2	9.77	14.31	18.55	TRUE	0.743071					P23470	PTPRG	3	1	1			TRUE	TRUE	TRUE
PRSS2	P07478	PRSS2 Trypsin-2	48	18.5	16.95	16.56	13.54	17.96	18.5	16.49	FALSE	1.1254					P07478	PRSS2	57	1.3	2			FALSE	TRUE	TRUE
BCAM	P50895	BCAM Basal cell adhesion molecule	48	21.11	18.56	18.39	21.11	9.07	14.75	18.12	TRUE	0.722356					P50895	BCAM	2	8	8			TRUE	TRUE	TRUE
CADM4	Q8NFZ8	CADM4 Cell adhesion molecule 4	48	21.48	19.89	17.43	21.48	9.88	14.41	16.91	TRUE	0.70068					Q8NFZ8	CADM4	0	0				TRUE	TRUE	TRUE
TUBB	P07437	TUBB Tubulin beta chain	46	22.36	19.7	15.18	19.82	11.37	11.56	22.36	TRUE	0.827971					P07437	TUBB	685	47.2	336	Y		TRUE	TRUE	TRUE
KIRREL	Q96J84	KIRREL Kin of IRRE-like protein 1	45	19.84	16.23	18.59	19.84	10.81	15.14	19.39	TRUE	0.829491					Q96J84	KIRREL	3	2	4			TRUE	TRUE	TRUE
BTN2A1	Q7KYR7	BTN2A1 Butyrophilin subfamily 2 member A1	44	20.11	18.27	18.99	20.11	11.59	14.48	16.57	TRUE	0.743246					Q7KYR7	BTN2A1	3	1	1			TRUE	TRUE	TRUE
SHISA2	Q6UWI4	SHISA2 Protein shisa-2 homolog	44	20.17	18.26	18.55	20.17	9.97	15.73	17.31	FALSE	0.754826					Q6UWI4	SHISA2	1	1	1			TRUE	FALSE	FALSE
PTGFRN	Q9P2B2	PTGFRN Prostaglandin F2 receptor negative regulator PTGFRN Prostaglandin F2 receptor negative regulato...	43	21.22	16.92	18.1	21.22	9.13	14.3	20.32	TRUE	0.777916					Q9P2B2	PTGFRN	2	1	1			TRUE	TRUE	TRUE
TUBA4A	P68366	TUBA4A Tubulin alpha-4A chain	42	21.67	20.46	13.79	20.48	12.14	11.46	21.67	TRUE	0.827151					P68366	TUBA4A	679	35.2	234	Y		TRUE	TRUE	TRUE
CNTN1	Q12860	CNTN1 Contactin-1	42	20.47	16.82	20.47	19.21	11.51	14.62	17.37	TRUE	0.769912					Q12860	CNTN1	1	1	1			TRUE	TRUE	TRUE
LRRC8A	Q8IWT6	LRRC8A Volume-regulated anion channel subunit LRRC8A LRRC8A Volume-regulated anion channel subunit LRRC...	42	20.41	18.47	18.47	20.41	10.79	13.98	17.89	TRUE	0.743854					Q8IWT6	LRRC8A	0	0				TRUE	TRUE	TRUE
ROR2	Q01974	ROR2 Tyrosine-protein kinase transmembrane receptor ROR2 ROR2 Tyrosine-protein kinase transmembrane recepto...	41	20.59	16.24	19.25	20.59	9.83	15.12	18.97	FALSE	0.783167					Q01974	ROR2	0	0				TRUE	TRUE	FALSE
HIST4H4	P62805	HIST4H4 Histone H4	40	26.35	19.4	15.37	20.08	10.51	8.29	26.35	TRUE	0.823154					P62805	HIST1H4D	489	15.3	305	Y		TRUE	TRUE	TRUE
SLITRK5	O94991	SLITRK5 SLIT and NTRK-like protein 5	40	21.12	19.04	21.12	20.23	10.48	14.65	14.49	TRUE	0.656069					O94991	SLITRK5	4	1	1			TRUE	TRUE	TRUE
MPZL1	O95297	MPZL1 Myelin protein zero-like protein 1	40	20.33	17.38	18.32	20.33	10.76	16.21	17	TRUE	0.784758					O95297	MPZL1	0	0				TRUE	TRUE	TRUE
PCDH9	Q9HC56	PCDH9 Protocadherin-9	40	22.1	18.47	19.3	22.1	9.57	13.99	16.58	TRUE	0.670453					Q9HC56	PCDH9	0	0				TRUE	TRUE	TRUE
ROR1	Q01973	ROR1 Inactive tyrosine-protein kinase transmembrane receptor ROR1 ROR1 Inactive tyrosine-protein kinase transmembran...	40	21.1	17.7	17.89	21.1	10.36	13.14	19.81	FALSE	0.76398					Q01973	ROR1	0	0				TRUE	FALSE	FALSE
TUBB4B	P68371	TUBB4B Tubulin beta-4B chain	39	22.26	19.59	15.18	20.1	11.28	11.59	22.26	TRUE	0.82249					P68371	TUBB4B	678	40	317	Y		TRUE	TRUE	TRUE
EPHB4	P54760	EPHB4 Ephrin type-B receptor 4	39	20.27	18.79	18.03	20.27	9.45	14	19.47	TRUE	0.751795					P54760	EPHB4	20	1	1			TRUE	TRUE	TRUE
ADAM9	Q13443	ADAM9 Disintegrin and metalloproteinase domain-containing protein 9 ADAM9 Disintegrin and metalloproteinase domain-con...	38	21.24	17.97	19	21.24	9.38	14.14	18.26	TRUE	0.717746					Q13443	ADAM9	4	1	1			TRUE	TRUE	TRUE
PTPRK	Q15262	PTPRK Receptor-type tyrosine-protein phosphatase kappa PTPRK Receptor-type tyrosine-protein phosphatase k...	38	22.25	20.15	20.46	22.25	10.15	13.5	13.49	TRUE	0.590837					Q15262	PTPRK	0	0				TRUE	TRUE	TRUE
HSP90AA1	P07900	HSP90AA1 Heat shock protein HSP 90-alpha	37	21.84	20.32	18.62	19.91	8.56	10.75	21.84	TRUE	0.699235					P07900	HSP90AA1	565	33.7	343	Y		TRUE	TRUE	TRUE
GAPDH	P04406	GAPDH Glyceraldehyde-3-phosphate dehydrogenase	37	20.03	20.03	19.32	19.68	8.96	12.56	19.45	TRUE	0.694054					P04406	GAPDH	458	14.2	124	Y		TRUE	TRUE	TRUE
CNNM4	Q6P4Q7	CNNM4 Metal transporter CNNM4	37	19.9	18.28	17.41	19.9	10.86	14.97	18.58	TRUE	0.798885					Q6P4Q7	CNNM4	1	1	1			TRUE	TRUE	TRUE
HSP90AB1	P08238	HSP90AB1 Heat shock protein HSP 90-beta	36	22.01	20.29	17.94	20.2	9.19	10.36	22.01	TRUE	0.711278					P08238	HSP90AB1	573	34.8	273	Y		TRUE	TRUE	TRUE
ENO1	P06733	ENO1 Alpha-enolase	36	21.37	19.45	21.2	17.96	8.63	11.38	21.37	TRUE	0.706023					P06733	ENO1	478	19.8	163	Y		TRUE	TRUE	TRUE
TENM3	Q9P273	TENM3 Teneurin-3	36	19.98	17.12	18.82	19.98	10.4	13.84	19.84	TRUE	0.788269					Q9P273	TENM3	8	3	8			TRUE	TRUE	TRUE
KLRG2	A4D1S0	KLRG2 Killer cell lectin-like receptor subfamily G member 2 KLRG2 Killer cell lectin-like receptor subfamily G...	36	21.17	19.09	18.04	21.17	9.9	14.99	16.8	TRUE	0.715094					A4D1S0	KLRG2	1	1	1			TRUE	TRUE	TRUE
NECTIN3	Q9NQS3	NECTIN3 Nectin-3	36	20.38	17.44	19.3	20.38	10.4	15.37	17.11	TRUE	0.7507					Q9NQS3	NECTIN3	1	47	47			TRUE	TRUE	TRUE
JAM3	Q9BX67	JAM3 Junctional adhesion molecule C	36	20.17	17.72	16.5	20.17	10.63	16.18	18.8	TRUE	0.838573					Q9BX67	JAM3	0	0				TRUE	TRUE	TRUE
TUBB2B	Q9BVA1	TUBB2B Tubulin beta-2B chain	35	22.41	19.59	15.42	19.77	11.12	11.68	22.41	TRUE	0.825301					Q9BVA1	TUBB2B	675	34.7	292	Y		TRUE	TRUE	TRUE
HIST1H2BI	P62807	HIST1H2BI Histone H2B type 1-C/E/F/G/I	35	23.93	23.93	14.94	20.41	10.24	6.69	23.8	TRUE	0.687078					P62807	HIST1H2BC	515	17.3	145	Y		TRUE	TRUE	TRUE
EPHB2	P29323	EPHB2 Ephrin type-B receptor 2	35	21.24	18.47	18.83	21.24	9.96	13.79	17.72	TRUE	0.708405					P29323	EPHB2	21	1	2			TRUE	TRUE	TRUE
DSC3	Q14574	DSC3 Desmocollin-3	35	20.48	18.57	19.48	20.48	11.81	14.21	15.44	TRUE	0.708355					Q14574	DSC3	15	3.4	8			TRUE	TRUE	TRUE
HIST1H2BB	P33778	HIST1H2BB Histone H2B type 1-B	34	23.97	23.97	14.94	20.33	10.23	6.67	23.87	FALSE	0.688217					P33778	HIST1H2BB	513	16.6	139	Y		FALSE	TRUE	TRUE
HLA-A	P01892	HLA-A HLA class I histocompatibility antigen, A-2 alpha chain HLA-A HLA class I histocompatibility antigen, A-2 ...	33	21.72	19.08	16.29	21.72	9.29	14.11	19.52	TRUE	0.751795					P01892	HLA-A	114	2.5	15			TRUE	TRUE	TRUE
CD97	P48960	CD97 CD97 antigen	33	20.86	18.29	16.63	20.86	10.93	14.03	19.26	TRUE	0.792757					P48960	CD97	6	1.2	2			TRUE	TRUE	TRUE
PLXNA2	O75051	PLXNA2 Plexin-A2	33	20.58	17.55	19.64	20.58	10.08	13.69	18.46	FALSE	0.731002					O75051	PLXNA2	2	1	1			FALSE	FALSE	TRUE
SLC39A10	Q9ULF5	SLC39A10 Zinc transporter ZIP10	33	21.95	17.38	15.69	21.95	10.08	15.47	19.44	TRUE	0.817703					Q9ULF5	SLC39A10	0	0				TRUE	TRUE	TRUE
PKM	P14618	PKM Pyruvate kinase PKM	32	20.76	20.21	18.77	20.76	9.01	10.78	20.47	TRUE	0.67392					P14618	PKM	536	19.6	178	Y		TRUE	TRUE	TRUE
CD44	P16070	CD44 CD44 antigen	32	22.3	19.66	13.19	22.3	11.12	12.87	20.86	FALSE	0.813237					P16070	CD44	13	1.7	5			TRUE	FALSE	TRUE
MCAM	P43121	MCAM Cell surface glycoprotein MUC18	32	22.96	18.15	19	22.96	8.55	13.72	17.62	TRUE	0.663617					P43121	MCAM	3	1	1			TRUE	TRUE	TRUE
NRCAM	Q92823	NRCAM Neuronal cell adhesion molecule	32	23.65	19.87	23.28	23.65	8.52	12.54	12.14	TRUE	0.497006					Q92823	NRCAM	1	1	1			TRUE	TRUE	TRUE
DCBLD2	Q96PD2	DCBLD2 Discoidin, CUB and LCCL domain-containing protein 2 DCBLD2 Discoidin, CUB and LCCL domain-containing p...	32	21.96	17.93	18.41	21.96	9.58	14.19	17.94	FALSE	0.715437					Q96PD2	DCBLD2	1	1	1			TRUE	FALSE	TRUE
MOXD1	Q6UVY6	MOXD1 DBH-like monooxygenase protein 1	31	19.68	17.11	19.46	19.68	10.95	15.41	17.38	TRUE	0.7776					Q6UVY6	MOXD1	4	2	4			TRUE	TRUE	TRUE
PIEZO1	Q92508	PIEZO1 Piezo-type mechanosensitive ion channel component 1 PIEZO1 Piezo-type mechanosensitive ion channel com...	31	18.97	18.31	17.54	15.65	12.42	17.1	18.97	TRUE	0.941553					Q92508	PIEZO1	0	0				TRUE	TRUE	TRUE
SLC16A1	P53985	SLC16A1 Monocarboxylate transporter 1	30	22.23	22.23	16.65	22.01	7.25	13.87	18	TRUE	0.64247					P53985	SLC16A1	172	2.7	9			TRUE	TRUE	TRUE
CD9	P21926	CD9 CD9 antigen	30	24	17.41	14.6	24	9.43	15.37	19.19	TRUE	0.785395					P21926	CD9	0	0				TRUE	TRUE	TRUE
SLC1A5	Q15758	SLC1A5 Neutral amino acid transporter B(0)	29	22.17	18.12	16.46	19.2	9.88	14.18	22.17	TRUE	0.859613					Q15758	SLC1A5	236	3	14	N		TRUE	TRUE	TRUE
BSG	P35613	BSG Basigin	29	22.96	19.26	13.66	21.9	8.67	13.55	22.96	TRUE	0.824152					P35613	BSG	108	4.1	30			TRUE	TRUE	TRUE
CD59	P13987	CD59 CD59 glycoprotein	29	22.84	19.36	14.35	22.84	10.31	15.46	17.68	TRUE	0.768347					P13987	CD59	9	1.9	7			TRUE	TRUE	TRUE
CD109	Q6YHK3	CD109 CD109 antigen	29	21	17.75	18.9	21	10.6	14.28	17.47	TRUE	0.734605					Q6YHK3	CD109	2	5.5	10			TRUE	TRUE	TRUE
ITGA5	P08648	ITGA5 Integrin alpha-5	29	20.24	17.03	18.98	20.24	10.64	15.35	17.76	TRUE	0.777778					P08648	ITGA5	0	0				TRUE	TRUE	TRUE
HNRNPA2B1	P22626	HNRNPA2B1 Heterogeneous nuclear ribonucleoproteins A2/B1 HNRNPA2B1 Heterogeneous nuclear ribonucleoproteins...	28	27.69	15.55	19.3	19.7	6.47	11.29	27.69	TRUE	0.833181					P22626	HNRNPA2B1	536	16.8	102	Y		TRUE	TRUE	TRUE
DAG1	Q14118	DAG1 Dystroglycan	28	25.33	20.79	20.28	25.33	8.15	12.9	12.56	TRUE	0.506175					Q14118	DAG1	1	1	1			TRUE	TRUE	TRUE
PTPRS	Q13332	PTPRS Receptor-type tyrosine-protein phosphatase S PTPRS Receptor-type tyrosine-protein phosphatase S...	28	24.07	20.54	20.63	24.07	7.69	12.11	14.95	TRUE	0.532649					Q13332	PTPRS	0	0				TRUE	TRUE	TRUE
IGSF8	Q969P0	IGSF8 Immunoglobulin superfamily member 8	28	19.64	17	19.64	19.26	11.04	14.86	18.2	TRUE	0.788909					Q969P0	IGSF8	0	0				TRUE	TRUE	TRUE
HNRNPU	Q00839	HNRNPU Heterogeneous nuclear ribonucleoprotein U	27	26.09	17.94	15.6	20.25	9.44	10.68	26.09	TRUE	0.859082					Q00839	HNRNPU	578	18.8	246	Y		TRUE	TRUE	TRUE
TPI1	P60174	TPI1 Triosephosphate isomerase	27	21.49	18.21	20.55	18.95	8.23	12.57	21.49	TRUE	0.732802					P60174	TPI1	177	7.5	54			TRUE	TRUE	TRUE
TUBA8	Q9NY65	TUBA8 Tubulin alpha-8 chain	26	21.93	20.13	13.53	20.61	12.32	11.47	21.93	FALSE	0.842454					Q9NY65	TUBA8	675	26.6	196	Y		FALSE	TRUE	TRUE
HIST1H1C	P16403	HIST1H1C Histone H1.2	26	21.23	19.47	20.19	16.7	12.54	9.88	21.23	FALSE	0.774485					P16403	HIST1H1C	614	14.3	127	Y		FALSE	FALSE	FALSE
DHX9	Q08211	DHX9 ATP-dependent RNA helicase A	26	26.39	17.19	15.02	21.46	9.56	10.38	26.39	TRUE	0.863238					Q08211	DHX9	470	21.4	163	Y		TRUE	TRUE	TRUE
NCR3LG1	Q68D85	NCR3LG1 Natural cytotoxicity triggering receptor 3 ligand 1 NCR3LG1 Natural cytotoxicity triggering receptor 3...	26	24.03	21.49	17.16	24.03	7.9	11.89	17.53	TRUE	0.595405					Q68D85	NCR3LG1	1	2	2			TRUE	TRUE	TRUE
PPIA	P62937	PPIA Peptidyl-prolyl cis-trans isomerase A	25	21.02	18.78	19.34	18.49	8.77	13.6	21.02	TRUE	0.766472					P62937	PPIA	439	7.8	59	Y		TRUE	TRUE	TRUE
ALDOA	P04075	ALDOA Fructose-bisphosphate aldolase A	25	20.94	19.5	17.98	19.99	8.9	12.68	20.94	TRUE	0.739864					P04075	ALDOA	301	11.2	77	Y		TRUE	TRUE	TRUE
PRSS1	P07477	PRSS1 Trypsin-1	25	17.49	16.88	16.4	14.95	17.04	17.49	17.24	TRUE	1.0734					P07477	PRSS1	108	3.4	42			TRUE	TRUE	TRUE
EFNB1	P98172	EFNB1 Ephrin-B1	25	22.54	19.16	17.18	22.54	10.11	13.89	17.13	TRUE	0.698539					P98172	EFNB1	6	7.2	38			TRUE	TRUE	TRUE
UNC5C	O95185	UNC5C Netrin receptor UNC5C	25	23.57	19.88	23.57	23.03	7.73	11.3	14.49	TRUE	0.504212					O95185	UNC5C	0	0				TRUE	TRUE	TRUE
CD99L2	Q8TCZ2	CD99L2 CD99 antigen-like protein 2	25	22.79	20	18.62	22.79	9.34	13.52	15.74	TRUE	0.628562					Q8TCZ2	CD99L2	0	0				TRUE	TRUE	TRUE
ADGRL3	Q9HAR2	ADGRL3 Adhesion G protein-coupled receptor L3	25	20.07	15.8	19.83	20.07	11.86	15.24	17.2	TRUE	0.795332					Q9HAR2	ADGRL3	0	0				TRUE	TRUE	TRUE
HNRNPC	P07910	HNRNPC Heterogeneous nuclear ribonucleoproteins C1/C2 HNRNPC Heterogeneous nuclear ribonucleoproteins C1...	24	27.68	18.09	16.22	19.39	9.07	9.54	27.68	TRUE	0.862011					P07910	HNRNPC	444	9.3	59	Y		TRUE	TRUE	TRUE
ATP1B1	P05026	ATP1B1 Sodium/potassium-transporting ATPase subunit beta-1 ATP1B1 Sodium/potassium-transporting ATPase subuni...	24	21.45	18.88	16.21	21.45	10.3	13.87	19.29	TRUE	0.768659					P05026	ATP1B1	7	1.3	2			TRUE	TRUE	TRUE
ULBP2	Q9BZM5	ULBP2 NKG2D ligand 2	24	23.17	19.59	15.82	23.17	10.18	14.81	16.44	TRUE	0.707238					Q9BZM5	ULBP2	3	1.7	2			TRUE	TRUE	TRUE
PRNP	P04156	PRNP Major prion protein	24	19.86	16.28	19.86	18.04	13.05	17.21	15.57	TRUE	0.845884					P04156	PRNP	1	1	1			TRUE	TRUE	TRUE
MMP15	P51511	MMP15 Matrix metalloproteinase-15	24	21.33	17.2	18.82	21.33	10.27	15.15	17.24	TRUE	0.743854					P51511	MMP15	0	0				TRUE	TRUE	TRUE
IGSF3	O75054	IGSF3 Immunoglobulin superfamily member 3	24	20.17	16.68	18.99	20.17	9.34	14.92	19.9	TRUE	0.790831					O75054	IGSF3	0	0				TRUE	TRUE	TRUE
ADAM22	Q9P0K1	ADAM22 Disintegrin and metalloproteinase domain-containing protein 22 ADAM22 Disintegrin and metalloproteinase domain-co...	24	20.25	16.1	20.25	19.07	11.09	16.02	17.47	FALSE	0.804403					Q9P0K1	ADAM22	0	0				TRUE	FALSE	FALSE
KHSRP	Q92945	KHSRP Far upstream element-binding protein 2	23	26.3	17.76	13.48	22.67	7.46	12.33	26.3	TRUE	0.854943					Q92945	KHSRP	403	11.4	77	Y		TRUE	TRUE	TRUE
HLA-A	P05534	HLA-A HLA class I histocompatibility antigen, A-24 alpha chain HLA-A HLA class I histocompatibility antigen, A-24...	23	21.68	19.53	16.47	21.68	9.11	13.7	19.51	TRUE	0.733703					P05534	HLA-A	114	2.5	15			TRUE	TRUE	TRUE
HLA-A	P01891	HLA-A HLA class I histocompatibility antigen, A-68 alpha chain HLA-A HLA class I histocompatibility antigen, A-68...	23	22.64	19.14	15.96	22.64	9.3	14.01	18.95	TRUE	0.731902					P01891	HLA-A	114	2.5	15			TRUE	TRUE	TRUE
SLC7A5	Q01650	SLC7A5 Large neutral amino acids transporter small subunit 1 SLC7A5 Large neutral amino acids transporter small...	23	21.56	19.44	14.89	19.99	9.01	15.1	21.56	TRUE	0.840758					Q01650	SLC7A5	73	2.6	11			TRUE	TRUE	TRUE
ERBB2	P04626	ERBB2 Receptor tyrosine-protein kinase erbB-2	23	20.77	18.12	19.35	20.77	8.99	13.6	19.18	TRUE	0.717205					P04626	ERBB2	2	1	1			TRUE	TRUE	TRUE
PVR	P15151	PVR Poliovirus receptor	23	20.85	19.18	17.33	20.85	10.8	14.39	17.44	TRUE	0.743201					P15151	PVR	0	0				TRUE	TRUE	TRUE
HNRNPH1	P31943	HNRNPH1 Heterogeneous nuclear ribonucleoprotein H	22	30.07	15.39	10.78	22.74	9.24	11.78	30.07	TRUE	1.04457					P31943	HNRNPH1	558	13.5	224	Y		TRUE	TRUE	TRUE
HSPD1	P10809	HSPD1 60 kDa heat shock protein, mitochondrial	22	24.79	16.87	19.73	19.42	7.43	11.76	24.79	TRUE	0.785077					P10809	HSPD1	520	22.2	217	Y		TRUE	TRUE	TRUE
ATP2B4	P23634	ATP2B4 Plasma membrane calcium-transporting ATPase 4 ATP2B4 Plasma membrane calcium-transporting ATPase...	22	22.4	18.02	16.45	19.51	9.55	14.07	22.4	TRUE	0.852538					P23634	ATP2B4	58	1.4	4			TRUE	TRUE	TRUE
LSR	Q86X29	LSR Lipolysis-stimulated lipoprotein receptor	22	21.63	17.83	16.49	21.63	9.57	13.7	20.77	TRUE	0.787131					Q86X29	LSR	14	1.4	4			TRUE	TRUE	TRUE
SDK2	Q58EX2	SDK2 Protein sidekick-2	22	20.54	16.12	19.67	19.46	9.52	14.69	20.54	TRUE	0.809955					Q58EX2	SDK2	1	1	1			TRUE	TRUE	TRUE
NEO1	Q92859	NEO1 Neogenin	22	24.28	20.1	21.01	24.28	7.75	11.79	15.06	TRUE	0.529133					Q92859	NEO1	0	0				TRUE	TRUE	TRUE
ATRN	O75882	ATRN Attractin	22	19.95	17.99	19.54	19.95	10.03	13.47	19.03	FALSE	0.73991					O75882	ATRN	0	0				TRUE	FALSE	TRUE
MERTK	Q12866	MERTK Tyrosine-protein kinase Mer	22	20.5	17.9	20.5	20.22	9.67	14.9	16.81	FALSE	0.705902					Q12866	MERTK	0	0				TRUE	FALSE	FALSE
TRIM28	Q13263	TRIM28 Transcription intermediary factor 1-beta	21	24.66	19.75	15.38	20.84	9.69	9.68	24.66	TRUE	0.786671					Q13263	TRIM28	466	16.1	94	Y		TRUE	TRUE	TRUE
ATP2B1	P20020	ATP2B1 Plasma membrane calcium-transporting ATPase 1 ATP2B1 Plasma membrane calcium-transporting ATPase...	21	22.71	18.33	16.3	19.88	9.34	13.44	22.71	TRUE	0.834526					P20020	ATP2B1	66	1.8	8			TRUE	TRUE	TRUE
ZDHHC5	Q9C0B5	ZDHHC5 Palmitoyltransferase ZDHHC5	21	20.75	19.39	16.5	20.75	9	14.32	20.06	TRUE	0.76589					Q9C0B5	ZDHHC5	8	2	5			TRUE	TRUE	TRUE
ECE1	P42892	ECE1 Endothelin-converting enzyme 1	21	19.57	17.44	17.65	19.57	11.82	14.55	18.96	TRUE	0.829308					P42892	ECE1	2	1	1			TRUE	TRUE	TRUE
CD46	P15529	CD46 Membrane cofactor protein	21	19.61	17.02	19.61	19.3	11.58	15.68	16.81	TRUE	0.787949					P15529	CD46	0	0				TRUE	TRUE	TRUE
PCDHGC3	Q9UN70	PCDHGC3 Protocadherin gamma-C3	21	23.52	19.99	19.51	23.52	10.1	11.88	15	FALSE	0.586798					Q9UN70	PCDHGC3	0	0				TRUE	FALSE	TRUE
HSPA8	P11142	HSPA8 Heat shock cognate 71 kDa protein	20	22.64	18.7	21.65	18.99	8.16	9.87	22.64	TRUE	0.685372					P11142	HSPA8	703	46.9	338	Y		TRUE	TRUE	TRUE
IRS4	O14654	IRS4 Insulin receptor substrate 4	20	22.39	17.9	17.31	20.6	8.6	13.2	22.39	TRUE	0.791794					O14654	IRS4	378	11.7	99	Y		TRUE	TRUE	TRUE
SRRM2	Q9UQ35	SRRM2 Serine/arginine repetitive matrix protein 2	20	20.72	15.96	17.54	15.67	15.86	14.24	20.72	TRUE	1.03356					Q9UQ35	SRRM2	324	19.7	303	Y		TRUE	TRUE	TRUE
HSPA4	P34932	HSPA4 Heat shock 70 kDa protein 4	20	21.28	18.62	18.28	20.15	8.98	12.69	21.28	TRUE	0.752848					P34932	HSPA4	304	11.1	60	Y		TRUE	TRUE	TRUE
PTPRA	P18433	PTPRA Receptor-type tyrosine-protein phosphatase alpha PTPRA Receptor-type tyrosine-protein phosphatase a...	20	20.98	19.47	18.59	20.98	9.39	14.52	17.06	TRUE	0.693936					P18433	PTPRA	0	0				TRUE	TRUE	TRUE
SUSD5	O60279	SUSD5 Sushi domain-containing protein 5	20	23.13	17.82	16.53	23.13	8.89	14.83	18.81	TRUE	0.73991					O60279	SUSD5	0	0				TRUE	TRUE	TRUE
SLC31A1	O15431	SLC31A1 High affinity copper uptake protein 1	20	21.65	16.77	17.01	18.27	10.3	16.01	21.65	TRUE	0.921422					O15431	SLC31A1	0	0				TRUE	TRUE	TRUE
MFAP3	P55082	MFAP3 Microfibril-associated glycoprotein 3	20	19.99	17.77	18.63	19.99	9.68	17.05	16.89	TRUE	0.773541					P55082	MFAP3	0	0				TRUE	TRUE	TRUE
TPBG	Q13641	TPBG Trophoblast glycoprotein	20	20.97	18.89	17.28	20.97	10.26	14.21	18.39	TRUE	0.750088					Q13641	TPBG	0	0				TRUE	TRUE	TRUE
LRP6	O75581	LRP6 Low-density lipoprotein receptor-related protein 6 LRP6 Low-density lipoprotein receptor-related prot...	20	20.62	17.24	18.13	20.62	10.56	14.16	19.29	FALSE	0.786033					O75581	LRP6	0	0				FALSE	FALSE	FALSE
HSPA6	P17066	HSPA6 Heat shock 70 kDa protein 6	19	22.49	19.01	20.99	18.91	7.8	10.79	22.49	TRUE	0.697335					P17066	HSPA6	687	14.9	158	Y		TRUE	TRUE	TRUE
Uncharacterized	A0A0B4J269	protein	19	22.15	20.4	15.42	19.06	11.34	11.64	22.15	TRUE	0.82234					A0A0B4J269	A0A0B4J269	664	26.5	201			TRUE	TRUE	TRUE
DDX5	P17844	DDX5 Probable ATP-dependent RNA helicase DDX5	19	25.74	17.8	15.81	20.6	9.58	10.47	25.74	TRUE	0.844678					P17844	DDX5	528	11.1	83	Y		TRUE	TRUE	TRUE
DDX17	Q92841	DDX17 Probable ATP-dependent RNA helicase DDX17	19	26.57	17.01	14.81	21.39	9.37	10.86	26.57	TRUE	0.879534					Q92841	DDX17	523	10.8	81	Y		TRUE	TRUE	TRUE
LDHA	P00338	LDHA L-lactate dehydrogenase A chain	19	19.89	19.63	19.69	19.89	8.78	12.72	19.29	TRUE	0.688904					P00338	LDHA	304	7.4	60	Y		TRUE	TRUE	TRUE
JUP	P14923	JUP Junction plakoglobin	19	21.85	15.53	15.13	21.7	11.47	14.32	21.85	TRUE	0.909855					P14923	JUP	244	5.4	44	Y		TRUE	TRUE	TRUE
MDH2	P40926	MDH2 Malate dehydrogenase, mitochondrial	19	24.68	15.81	18.74	19.67	7.38	13.73	24.68	TRUE	0.844522					P40926	MDH2	198	9.9	66	Y		TRUE	TRUE	TRUE
GPC6	Q9Y625	GPC6 Glypican-6	19	20.37	15.78	20.37	19.53	9.19	18.95	16.19	FALSE	0.796157					Q9Y625	GPC6	17	1.9	6			TRUE	FALSE	TRUE
ULBP3	Q9BZM4	ULBP3 NKG2D ligand 3	19	20.3	17.92	16.61	20.3	11	16.16	18	TRUE	0.823637					Q9BZM4	ULBP3	1	2	2			TRUE	TRUE	TRUE
SLC5A6	Q9Y289	SLC5A6 Sodium-dependent multivitamin transporter	19	20.43	17.82	15.48	19.22	9.16	17.88	20.43	TRUE	0.903846					Q9Y289	SLC5A6	1	1	1			TRUE	TRUE	TRUE
ADAM17	P78536	ADAM17 Disintegrin and metalloproteinase domain-containing protein 17 ADAM17 Disintegrin and metalloproteinase domain-co...	19	20.95	16.26	18.17	20.95	10.13	15.61	18.87	TRUE	0.805525					P78536	ADAM17	0	0				TRUE	TRUE	TRUE
HNRNPL	P14866	HNRNPL Heterogeneous nuclear ribonucleoprotein L	18	27.36	16.57	14.55	21.65	8.79	11.08	27.36	TRUE	0.895016					P14866	HNRNPL	460	12.4	212	Y		TRUE	TRUE	TRUE
RPL4	P36578	RPL4 60S ribosomal protein L4	18	20.85	20.5	17.14	19.47	10.74	11.29	20.85	TRUE	0.750832					P36578	RPL4	444	10.4	82	Y		TRUE	TRUE	TRUE
HLA-A	P16188	HLA-A HLA class I histocompatibility antigen, A-30 alpha chain HLA-A HLA class I histocompatibility antigen, A-30...	18	21.8	18.36	16.26	21.8	9.3	14.66	19.62	TRUE	0.772421					P16188	HLA-A	114	2.5	15			TRUE	TRUE	TRUE
PODXL	O00592	PODXL Podocalyxin	18	21.47	15.77	14.67	20.64	10.96	16.48	21.47	TRUE	0.957518					O00592	PODXL	9	1.2	2			TRUE	TRUE	TRUE
TMEM30A	Q9NV96	TMEM30A Cell cycle control protein 50A	18	21.32	17.06	15.76	21.32	9.87	15.09	20.9	TRUE	0.847063					Q9NV96	TMEM30A	4	1.3	2			TRUE	TRUE	TRUE
EFNB2	P52799	EFNB2 Ephrin-B2	18	24.71	21.56	16.5	24.71	9.27	12.57	15.4	FALSE	0.593277					P52799	EFNB2	3	6	16			TRUE	FALSE	FALSE
BMPR1A	P36894	BMPR1A Bone morphogenetic protein receptor type-1A BMPR1A Bone morphogenetic protein receptor type-1A...	18	20.44	16.81	18.98	20.44	10.35	15.78	17.64	FALSE	0.77841					P36894	BMPR1A	1	1	1			TRUE	FALSE	FALSE
SEMA6A	Q9H2E6	SEMA6A Semaphorin-6A	18	21.19	19.33	20.53	21.19	9.14	12.47	17.33	FALSE	0.637838					Q9H2E6	SEMA6A	0	0				FALSE	FALSE	FALSE
HSPA9	P38646	HSPA9 Stress-70 protein, mitochondrial	17	25.65	16.77	19.61	18.58	7.86	11.53	25.65	TRUE	0.819505					P38646	HSPA9	552	26.2	161	Y		TRUE	TRUE	TRUE
SLC25A6	P12236	SLC25A6 ADP/ATP translocase 3	17	26.11	17.23	17.81	19.68	8.19	10.98	26.11	TRUE	0.827485					P12236	SLC25A6	495	10.4	117	Y		TRUE	TRUE	TRUE
HNRNPR	O43390	HNRNPR Heterogeneous nuclear ribonucleoprotein R	17	27.43	17.01	16.85	21.47	8.67	8.57	27.43	TRUE	0.807338					O43390	HNRNPR	422	9.1	176	Y		TRUE	TRUE	TRUE
HLA-B	P30492	HLA-B HLA class I histocompatibility antigen, B-54 alpha chain HLA-B HLA class I histocompatibility antigen, B-54...	17	21.87	18.94	16.05	21.87	9.06	14.67	19.41	FALSE	0.758706					P30492	HLA-B	118	1.8	9			TRUE	FALSE	TRUE
ROBO1	Q9Y6N7	ROBO1 Roundabout homolog 1	17	22.28	17.14	18.73	22.28	9.85	14.39	17.61	TRUE	0.71969					Q9Y6N7	ROBO1	21	4.2	11			TRUE	TRUE	TRUE
EPHB3	P54753	EPHB3 Ephrin type-B receptor 3	17	20.32	18.76	19.25	20.32	9.75	13.75	18.17	FALSE	0.714384					P54753	EPHB3	20	1	1			TRUE	TRUE	FALSE
ANTXR1	Q9H6X2	ANTXR1 Anthrax toxin receptor 1	17	20.54	17.31	20.03	20.54	10.93	14.46	16.73	TRUE	0.727713					Q9H6X2	ANTXR1	2	2.5	4			TRUE	TRUE	TRUE
PCDH19	Q8TAB3	PCDH19 Protocadherin-19	17	22.37	15.89	22.37	20.8	9.35	15.51	16.09	FALSE	0.693363					Q8TAB3	PCDH19	2	1	1			FALSE	FALSE	FALSE
SCARB1	Q8WTV0	SCARB1 Scavenger receptor class B member 1	17	19.9	18.05	18.27	19.9	9.56	16.93	17.29	TRUE	0.778726					Q8WTV0	SCARB1	1	2	2			TRUE	TRUE	TRUE
UNC5B	Q8IZJ1	UNC5B Netrin receptor UNC5B	17	21.67	18.41	21.67	20.1	9.26	14.63	15.92	TRUE	0.661515					Q8IZJ1	UNC5B	0	0				TRUE	TRUE	TRUE
LRRC4B	Q9NT99	LRRC4B Leucine-rich repeat-containing protein 4B	17	20.85	17.77	20.85	19.49	10.17	15.78	15.94	TRUE	0.720874					Q9NT99	LRRC4B	0	0				TRUE	TRUE	TRUE
RTN4RL2	Q86UN3	RTN4RL2 Reticulon-4 receptor-like 2	17	19.82	17.79	18.75	19.82	9.99	16.57	17.07	TRUE	0.774131					Q86UN3	RTN4RL2	0	0				TRUE	TRUE	TRUE
CDH1	P12830	CDH1 Cadherin-1	17	21.61	17.97	17.7	21.61	8.85	14.88	18.99	FALSE	0.74581					P12830	CDH1	0	0				TRUE	FALSE	FALSE
PCDH10	Q9P2E7	PCDH10 Protocadherin-10	17	21.58	19.74	20.37	21.58	9.68	13.21	15.42	FALSE	0.621008					Q9P2E7	PCDH10	0	0				TRUE	FALSE	TRUE
SLC25A5	P05141	SLC25A5 ADP/ATP translocase 2	16	26.24	17.17	17.73	19.72	8.17	10.97	26.24	TRUE	0.830831					P05141	SLC25A5	525	11.5	71	Y		TRUE	TRUE	TRUE
UBA1	P22314	UBA1 Ubiquitin-like modifier-activating enzyme 1	16	23.48	19.75	18.23	18.52	9.1	10.92	23.48	TRUE	0.769912					P22314	UBA1	301	10.7	146	Y		TRUE	TRUE	TRUE
PLS3	P13797	PLS3 Plastin-3	16	20.69	19.25	19.53	20.33	7.2	13.01	20.69	TRUE	0.69193					P13797	PLS3	208	7.4	37	Y		TRUE	TRUE	TRUE
SLC20A1	Q8WUM9	SLC20A1 Sodium-dependent phosphate transporter 1	16	22.36	18.59	15.2	19.97	8.79	15.1	22.36	FALSE	0.860305					Q8WUM9	SLC20A1	3	1	1			TRUE	FALSE	TRUE
SCARF2	Q96GP6	SCARF2 Scavenger receptor class F member 2	16	20.54	15.05	19.64	20.54	11.79	16.42	16.56	FALSE	0.81061					Q96GP6	SCARF2	3	14.7	22			TRUE	FALSE	TRUE
NOTCH3	Q9UM47	NOTCH3 Neurogenic locus notch homolog protein 3	16	20.52	15.37	18.97	20.52	10.39	14.87	19.87	FALSE	0.822639					Q9UM47	NOTCH3	2	3	3			FALSE	FALSE	FALSE
IL1RAP	Q9NPH3	IL1RAP Interleukin-1 receptor accessory protein	16	19.59	18.53	19.04	19.59	10.91	15.01	16.92	TRUE	0.749475					Q9NPH3	IL1RAP	0	0				TRUE	TRUE	TRUE
H2AFJ	Q9BTM1	H2AFJ Histone H2A.J	15	24.08	18.92	24.08	17.45	7.3	8.28	23.98	FALSE	0.654425					Q9BTM1	H2AFJ	551	10.6	209	Y		FALSE	TRUE	TRUE
VIM	P08670	VIM Vimentin	15	26.38	17.83	20.55	18.93	7.07	9.24	26.38	TRUE	0.744896					P08670	VIM	543	39.2	673	Y		TRUE	TRUE	TRUE
SYNCRIP	O60506	SYNCRIP Heterogeneous nuclear ribonucleoprotein Q	15	26.96	17.03	17.73	20.93	8.56	8.8	26.96	TRUE	0.795834					O60506	SYNCRIP	459	7.5	97	Y		TRUE	TRUE	TRUE
RPS4X	P62701	RPS4X 40S ribosomal protein S4, X isoform	15	23.34	18.67	18.48	20.33	9.07	10.12	23.34	TRUE	0.73991					P62701	RPS4X	451	10	60	Y		TRUE	TRUE	TRUE
RPL6	Q02878	RPL6 60S ribosomal protein L6	15	23.8	17.83	18.42	18.91	11.71	9.32	23.8	TRUE	0.812727					Q02878	RPL6	432	11.3	219	Y		TRUE	TRUE	TRUE
CLTC	Q00610	CLTC Clathrin heavy chain 1	15	24.01	16.58	16.88	20.1	10.93	11.5	24.01	TRUE	0.867065					Q00610	CLTC	406	18.6	236	Y		TRUE	TRUE	TRUE
LDHB	P07195	LDHB L-lactate dehydrogenase B chain	15	20.24	19.61	20.11	19.6	7.85	12.58	20.24	TRUE	0.685604					P07195	LDHB	340	8.9	87	Y		TRUE	TRUE	TRUE
HLA-C	P10321	HLA-C HLA class I histocompatibility antigen, Cw-7 alpha chain HLA-C HLA class I histocompatibility antigen, Cw-7...	15	22.66	17.42	16.12	22.66	8.84	14.82	20.14	FALSE	0.779359					P10321	HLA-C	118	2.1	11			FALSE	TRUE	TRUE
HLA-C	Q29960	HLA-C HLA class I histocompatibility antigen, Cw-16 alpha chain HLA-C HLA class I histocompatibility antigen, Cw-1...	15	21.84	18.04	15.61	21.84	9.14	14.67	20.69	FALSE	0.801946					Q29960	HLA-C	118	2.1	11			TRUE	FALSE	TRUE
HLA-A	P04439	HLA-A HLA class I histocompatibility antigen, A-3 alpha chain HLA-A HLA class I histocompatibility antigen, A-3 ...	15	21.37	18.56	16.5	21.37	9.29	14.32	19.94	FALSE	0.771753					P04439	HLA-A	114	2.5	15			FALSE	FALSE	TRUE
IGF2R	P11717	IGF2R Cation-independent mannose-6-phosphate receptor IGF2R Cation-independent mannose-6-phosphate recep...	15	20.91	15.57	18.52	18.9	12.03	14.06	20.91	TRUE	0.88696					P11717	IGF2R	31	1.9	7			TRUE	TRUE	TRUE
DNASE1L1	P49184	DNASE1L1 Deoxyribonuclease-1-like 1	15	21.83	17.68	18	21.83	9.99	15.1	17.4	FALSE	0.738828					P49184	DNASE1L1	3	1	1			TRUE	FALSE	FALSE
CDH4	P55283	CDH4 Cadherin-4	15	19.89	17.7	18.99	19.89	10.85	14.86	17.72	FALSE	0.767586					P55283	CDH4	3	1.3	2			TRUE	FALSE	FALSE
ITGA1	P56199	ITGA1 Integrin alpha-1	15	20.82	18.46	19.27	20.82	10.05	13.16	18.23	TRUE	0.707771					P56199	ITGA1	1	1	1			TRUE	TRUE	TRUE
TMEM2	Q9UHN6	TMEM2 Transmembrane protein 2	15	20.44	16.62	18.77	20.44	11.09	13.35	19.73	TRUE	0.791152					Q9UHN6	TMEM2	1	1	1			TRUE	TRUE	TRUE
TNFRSF10B	O14763	TNFRSF10B Tumor necrosis factor receptor superfamily member 10B TNFRSF10B Tumor necrosis factor receptor superfami...	15	21.49	19.68	16.2	21.49	9.47	14.26	18.91	FALSE	0.743246					O14763	TNFRSF10B	1	1	1			TRUE	FALSE	FALSE
EMB	Q6PCB8	EMB Embigin	15	20.38	17.3	17.99	20.38	11.04	14.88	18.42	TRUE	0.796479					Q6PCB8	EMB	0	0				TRUE	TRUE	TRUE
CACHD1	Q5VU97	CACHD1 VWFA and cache domain-containing protein 1	15	22.42	21.9	21.24	22.42	7.19	12.34	14.91	FALSE	0.52532					Q5VU97	CACHD1	0	0				TRUE	FALSE	FALSE
HNRNPH2	P55795	HNRNPH2 Heterogeneous nuclear ribonucleoprotein H2 HNRNPH2 Heterogeneous nuclear ribonucleoprotein H2...	14	32.24	15.46	10.12	22.42	8.75	11.02	32.24	TRUE	1.08354					P55795	HNRNPH2	540	6.8	86	Y		TRUE	TRUE	TRUE
HNRNPF	P52597	HNRNPF Heterogeneous nuclear ribonucleoprotein F	14	28.31	16.76	11.49	22.68	8.82	11.93	28.31	TRUE	0.963283					P52597	HNRNPF	528	9.2	56	Y		TRUE	TRUE	TRUE
RPS3	P23396	RPS3 40S ribosomal protein S3	14	24.47	18.09	18.78	20.61	8.16	9.89	24.47	TRUE	0.739736					P23396	RPS3	491	15.7	75	Y		TRUE	TRUE	TRUE
H2AFX	P16104	H2AFX Histone H2AX	14	24.45	20.61	16.69	20.67	10.13	7.45	24.45	FALSE	0.72503					P16104	H2AFX	484	6.9	135	Y		FALSE	FALSE	FALSE
PCBP1	Q15365	PCBP1 Poly(rC)-binding protein 1	14	22.97	18.92	15.46	20.86	9.24	12.55	22.97	TRUE	0.810282					Q15365	PCBP1	472	8.1	101	Y		TRUE	TRUE	TRUE
PARP1	P09874	PARP1 Poly [ADP-ribose] polymerase 1 [REVIEWED] ENSG00000143799;P09874;B1ANJ4;Q8IUZ9 PARP1 Poly [ADP-ribose] polymerase 1 [REVIEWED] EN...	14	25.7	23.32	11.3	23.99	9.17	6.52	25.7	TRUE	0.706193					P09874	PARP1	438	17.2	150	Y		TRUE	TRUE	TRUE
HLA-B	P18465	HLA-B HLA class I histocompatibility antigen, B-57 alpha chain HLA-B HLA class I histocompatibility antigen, B-57...	14	21.18	19.15	16.51	21.18	8.77	14.36	20.04	TRUE	0.7595					P18465	HLA-B	118	1.8	9			TRUE	TRUE	TRUE
SLC2A1	P11166	SLC2A1 Solute carrier family 2, facilitated glucose transporter member 1 SLC2A1 Solute carrier family 2, facilitated glucos...	14	21.55	19.13	17.48	21.55	7.07	14.47	20.29	FALSE	0.719223					P11166	SLC2A1	40	2.2	22			TRUE	FALSE	TRUE
SLC38A2	Q96QD8	SLC38A2 Sodium-coupled neutral amino acid transporter 2 SLC38A2 Sodium-coupled neutral amino acid transpor...	14	21.47	17.39	15.04	19.84	8.8	17.45	21.47	TRUE	0.912952					Q96QD8	SLC38A2	34	1.6	7			TRUE	TRUE	TRUE
NCSTN	Q92542	NCSTN Nicastrin	14	21.93	19.22	15.21	20.3	10.33	13.01	21.93	TRUE	0.827151					Q92542	NCSTN	18	3.3	9			TRUE	TRUE	TRUE
SLC30A1	Q9Y6M5	SLC30A1 Zinc transporter 1	14	21.38	17.63	15.61	20.58	9.4	15.4	21.38	TRUE	0.858045					Q9Y6M5	SLC30A1	3	1.3	2			TRUE	TRUE	TRUE
SLC39A6	Q13433	SLC39A6 Zinc transporter ZIP6	14	21.93	17.54	16.49	21.93	9.41	15.13	19.5	TRUE	0.786991					Q13433	SLC39A6	1	1	1			TRUE	TRUE	TRUE
RTN4R	Q9BZR6	RTN4R Reticulon-4 receptor	14	20.36	16.51	18.44	20.36	11.6	15.52	17.57	TRUE	0.807991					Q9BZR6	RTN4R	1	1	1			TRUE	TRUE	TRUE
CD47	Q08722	CD47 Leukocyte surface antigen CD47	14	22.03	19.1	14.5	22.03	9.18	14.34	20.84	TRUE	0.797411					Q08722	CD47	0	0				TRUE	TRUE	TRUE
SLC44A2	Q8IWA5	SLC44A2 Choline transporter-like protein 2	14	21.02	16.85	17.11	20.44	8.76	15.82	21.02	TRUE	0.838235					Q8IWA5	SLC44A2	0	0				TRUE	TRUE	TRUE
CR2	P20023	CR2 Complement receptor type 2	14	19.36	16.63	17.88	19.36	13.01	14.77	18.35	FALSE	0.856321					P20023	CR2	0	0				FALSE	FALSE	FALSE
PCBP2	Q15366	PCBP2 Poly(rC)-binding protein 2	13	22.63	19.59	15.47	20.92	9.35	12.04	22.63	TRUE	0.786352					Q15366	PCBP2	475	8	55	Y		TRUE	TRUE	TRUE
CCT8	P50990	CCT8 T-complex protein 1 subunit theta	13	22.62	19.55	17.09	20.7	8.25	11.79	22.62	TRUE	0.743983					P50990	CCT8	451	36.7	267	Y		TRUE	TRUE	TRUE
CCT4	P50991	CCT4 T-complex protein 1 subunit delta	13	22.47	19.38	18.91	20.89	7.96	10.39	22.47	TRUE	0.68976					P50991	CCT4	433	13.6	94	Y		TRUE	TRUE	TRUE
YWHAZ	P63104	YWHAZ 14-3-3 protein zeta/delta	13	22.09	18.33	22.09	19.5	8.69	10.55	20.83	TRUE	0.668725					P63104	YWHAZ	410	7.2	47	Y		TRUE	TRUE	TRUE
ENO2	P09104	ENO2 Gamma-enolase	13	20.55	19.78	20.55	19.42	8.48	11.94	19.83	FALSE	0.67364					P09104	ENO2	338	4	26	Y		FALSE	FALSE	FALSE
P4HB	P07237	P4HB Protein disulfide-isomerase	13	26.85	16.44	15.68	20.64	6.9	13.48	26.85	TRUE	0.895186					P07237	P4HB	247	13.1	85	Y		TRUE	TRUE	TRUE
HLA-B	P30462	HLA-B HLA class I histocompatibility antigen, B-14 alpha chain HLA-B HLA class I histocompatibility antigen, B-14...	13	23.21	18.65	15.67	23.21	8.75	14.82	18.89	FALSE	0.73805					P30462	HLA-B	118	1.8	9			FALSE	TRUE	TRUE
CPNE3	O75131	CPNE3 Copine-3	13	19.78	18.99	15.16	19.78	10.42	15.94	19.71	TRUE	0.854256					O75131	CPNE3	91	3.5	21			TRUE	TRUE	TRUE
EPHA5	P54756	EPHA5 Ephrin type-A receptor 5	13	22.2	18.47	19.46	22.2	9.01	14.28	16.59	TRUE	0.66323					P54756	EPHA5	21	1	2			TRUE	TRUE	TRUE
GAS1	P54826	GAS1 Growth arrest-specific protein 1	13	21.32	16	18.72	21.32	10.36	15.51	18.09	TRUE	0.78444					P54826	GAS1	1	2	2			TRUE	TRUE	TRUE
FAM171A1	Q5VUB5	FAM171A1 Protein FAM171A1	13	21.12	17	18.99	21.12	9.27	15.25	18.38	FALSE	0.751182					Q5VUB5	FAM171A1	1	1	1			TRUE	FALSE	TRUE
ANTXR2	P58335	ANTXR2 Anthrax toxin receptor 2	13	20.67	18.34	17.55	20.67	11.43	14.24	17.78	TRUE	0.768211					P58335	ANTXR2	0	0				TRUE	TRUE	TRUE
ADIPOR1	Q96A54	ADIPOR1 Adiponectin receptor protein 1	13	20.03	19.01	16.21	20.03	8.63	16.59	19.53	TRUE	0.809955					Q96A54	ADIPOR1	0	0				TRUE	TRUE	TRUE
FLRT3	Q9NZU0	FLRT3 Leucine-rich repeat transmembrane protein FLRT3 FLRT3 Leucine-rich repeat transmembrane protein FL...	13	20.82	16.8	20.82	19.84	10.73	16	15.81	TRUE	0.740341					Q9NZU0	FLRT3	0	0				TRUE	TRUE	TRUE
HNRNPK	P61978	HNRNPK Heterogeneous nuclear ribonucleoprotein K	12	27.63	17.71	15.63	19.75	10.4	8.88	27.63	TRUE	0.883594					P61978	HNRNPK	581	23.2	150	Y		TRUE	TRUE	TRUE
NPM1	P06748	NPM1 Nucleophosmin	12	22.67	17.74	22.48	18.88	6.94	11.28	22.67	TRUE	0.691878					P06748	NPM1	554	21.5	317	Y		TRUE	TRUE	TRUE
EIF4A1	P60842	EIF4A1 Eukaryotic initiation factor 4A-I	12	21.66	20.46	19.13	19.16	8.86	10.73	21.66	TRUE	0.702128					P60842	EIF4A1	479	12.6	89	Y		TRUE	TRUE	TRUE
YWHAB	P31946	YWHAB 14-3-3 protein beta/alpha	12	21.6	19.77	21.6	19.66	7.59	10.78	20.59	TRUE	0.638375					P31946	YWHAB	368	5.8	39	Y		TRUE	TRUE	TRUE
RANBP2	P49792	RANBP2 E3 SUMO-protein ligase RanBP2	12	21.68	19.2	17.58	19.75	9.43	12.36	21.68	FALSE	0.768972					P49792	RANBP2	268	47.7	389	Y		FALSE	TRUE	TRUE
VDAC2	P45880	VDAC2 Voltage-dependent anion-selective channel protein 2 VDAC2 Voltage-dependent anion-selective channel pr...	12	24.79	17.45	15.52	20.37	7.36	14.52	24.79	TRUE	0.874953					P45880	VDAC2	256	6.1	49	Y		TRUE	TRUE	TRUE
TKT	P29401	TKT Transketolase	12	20.99	19.07	18.92	19.61	7.78	13.64	20.99	TRUE	0.736285					P29401	TKT	168	7.5	66			TRUE	TRUE	TRUE
HLA-C	Q29963	HLA-C HLA class I histocompatibility antigen, Cw-6 alpha chain HLA-C HLA class I histocompatibility antigen, Cw-6...	12	21.86	17.6	15.59	21.86	9.1	15.06	20.79	TRUE	0.81653					Q29963	HLA-C	118	2.1	11			TRUE	TRUE	TRUE
RAB7A	P51149	RAB7A Ras-related protein Rab-7a	12	22.58	17.45	15.61	20.59	10.48	13.3	22.58	TRUE	0.864119					P51149	RAB7A	104	4.7	25			TRUE	TRUE	TRUE
CTNND1	O60716	CTNND1 Catenin delta-1	12	23.79	16.29	16.02	20.23	9.81	13.85	23.79	TRUE	0.903121					O60716	CTNND1	99	4	24			TRUE	TRUE	TRUE
HBA2	P69905	HBA2 Hemoglobin subunit alpha	12	24.67	18.26	9.07	24.55	11.27	12.19	24.67	TRUE	0.927718					P69905	HBA1	90	2.3	15			TRUE	TRUE	TRUE
ANO6	Q4KMQ2	ANO6 Anoctamin-6	12	21.41	18.21	16.25	19.34	10.55	14.24	21.41	TRUE	0.858736					Q4KMQ2	ANO6	15	1.1	2			TRUE	TRUE	TRUE
MYADM	Q96S97	MYADM Myeloid-associated differentiation marker	12	19.98	17.24	17.82	19.98	8.91	17.63	18.42	TRUE	0.81686					Q96S97	MYADM	5	2.2	3			TRUE	TRUE	TRUE
SORT1	Q99523	SORT1 Sortilin	12	19.65	17.06	18.98	19.65	10.76	16.19	17.37	FALSE	0.795834					Q99523	SORT1	4	1	1			FALSE	TRUE	TRUE
ABCC4	O15439	ABCC4 Multidrug resistance-associated protein 4	12	22.85	17.41	15.61	17.61	10.46	16.05	22.85	FALSE	0.974916					O15439	ABCC4	2	1	1			TRUE	FALSE	TRUE
IFNAR1	P17181	IFNAR1 Interferon alpha/beta receptor 1	12	20.51	16.98	18.48	20.51	10.51	15.53	17.99	TRUE	0.786671					P17181	IFNAR1	0	0				TRUE	TRUE	TRUE
CLDND1	Q9NY35	CLDND1 Claudin domain-containing protein 1	12	21.6	18.15	16.19	21.6	9.91	15.7	18.45	TRUE	0.78763					Q9NY35	CLDND1	0	0				TRUE	TRUE	TRUE
ADAM15	Q13444	ADAM15 Disintegrin and metalloproteinase domain-containing protein 15 ADAM15 Disintegrin and metalloproteinase domain-co...	12	21.86	17.79	17.24	21.86	8.87	14.61	19.63	FALSE	0.757778					Q13444	ADAM15	0	0				TRUE	FALSE	TRUE
HNRNPA1	P09651	HNRNPA1 Heterogeneous nuclear ribonucleoprotein A1 HNRNPA1 Heterogeneous nuclear ribonucleoprotein A1...	11	23.63	14.52	19.06	19.54	7.21	16.04	23.63	TRUE	0.88253					P09651	HNRNPA1	552	12.8	72	Y		TRUE	TRUE	TRUE
YWHAE	P62258	YWHAE 14-3-3 protein epsilon	11	22.64	18.9	22.64	17.85	7.55	11.31	21.75	TRUE	0.683785					P62258	YWHAE	447	10	81	Y		TRUE	TRUE	TRUE
FASN	P49327	FASN Fatty acid synthase	11	20.63	19.59	17.72	20.63	9.81	11.84	20.4	TRUE	0.725751					P49327	FASN	436	91.3	743	Y		TRUE	TRUE	TRUE
RPS3A	P61247	RPS3A 40S ribosomal protein S3a	11	24.08	20.13	16.1	20.45	8.66	10.58	24.08	TRUE	0.764291					P61247	RPS3A	434	8.6	56	Y		TRUE	TRUE	TRUE
KPNB1	Q14974	KPNB1 Importin subunit beta-1	11	25.07	19.86	18.14	19.32	6.93	10.68	25.07	TRUE	0.744592					Q14974	KPNB1	418	12	76	Y		TRUE	TRUE	TRUE
RPL3	P39023	RPL3 60S ribosomal protein L3	11	25.02	19.48	15.62	20.11	11.78	7.99	25.02	TRUE	0.811266					P39023	RPL3	402	9.2	135	Y		TRUE	TRUE	TRUE
ACLY	P53396	ACLY ATP-citrate synthase	11	22.14	19.88	18.75	19.4	9.64	10.18	22.14	TRUE	0.723074					P53396	ACLY	296	10.6	116	Y		TRUE	TRUE	TRUE
HLA-C	Q95604	HLA-C HLA class I histocompatibility antigen, Cw-17 alpha chain HLA-C HLA class I histocompatibility antigen, Cw-1...	11	21.41	18.14	16.43	21.41	9.32	14.5	20.21	FALSE	0.786531					Q95604	HLA-C	118	2.1	11			TRUE	FALSE	TRUE
EPHA3	P29320	EPHA3 Ephrin type-A receptor 3	11	21.2	17.95	19.43	21.2	10.45	14.24	16.73	TRUE	0.707067					P29320	EPHA3	20	1	1			TRUE	TRUE	TRUE
AHSG	P02765	AHSG Alpha-2-HS-glycoprotein	11	26.3	19.38	11.99	26.3	9.14	10.46	22.74	FALSE	0.734177					P02765	AHSG	12	1.9	6			FALSE	FALSE	TRUE
ITGA3	P26006	ITGA3 Integrin alpha-3	11	21.11	17.09	18.35	21.11	9.05	14.53	19.87	FALSE	0.768347					P26006	ITGA3	4	1.5	2			TRUE	FALSE	TRUE
ITGB5	P18084	ITGB5 Integrin beta-5	11	20.39	16.82	17.63	20.39	10.2	15.7	19.27	FALSE	0.823669					P18084	ITGB5	2	4.5	6			TRUE	FALSE	FALSE
PTPRD	P23468	PTPRD Receptor-type tyrosine-protein phosphatase delta PTPRD Receptor-type tyrosine-protein phosphatase d...	11	23.9	20.32	17.32	23.9	8.13	12.19	18.15	FALSE	0.625122					P23468	PTPRD	2	1	1			TRUE	FALSE	FALSE
EPHA4	P54764	EPHA4 Ephrin type-A receptor 4	11	22.2	18.43	21.86	22.2	9.62	13.83	14.06	TRUE	0.600256					P54764	EPHA4	1	1	1			TRUE	TRUE	TRUE
SEMA4D	Q92854	SEMA4D Semaphorin-4D	11	20.38	17.7	20.38	19.8	10.52	14.22	17.38	TRUE	0.727713					Q92854	SEMA4D	0	0				TRUE	TRUE	TRUE
SLC44A1	Q8WWI5	SLC44A1 Choline transporter-like protein 1	11	19.46	18.87	17.45	19	9.6	15.62	19.46	TRUE	0.807664					Q8WWI5	SLC44A1	0	0				TRUE	TRUE	TRUE
IFNGR1	P15260	IFNGR1 Interferon gamma receptor 1	11	20.96	19.46	18.23	20.96	10.1	14.14	17.12	FALSE	0.7052					P15260	IFNGR1	0	0				FALSE	TRUE	TRUE
TTMP	Q5BVD1	TTMP TPA-induced transmembrane protein	11	20.98	19.08	16.1	20.98	11.66	15.53	16.64	FALSE	0.780449					Q5BVD1	TTMP	0	0				TRUE	FALSE	FALSE
PRDX1	Q06830	PRDX1 Peroxiredoxin-1	10	20.57	18.8	18.64	19.89	9.22	12.88	20.57	TRUE	0.744287					Q06830	PRDX1	549	12.2	75	Y		TRUE	TRUE	TRUE
RPL13	P26373	RPL13 60S ribosomal protein L13	10	23.36	20.28	17.36	18.75	10.37	9.88	23.36	TRUE	0.773364					P26373	RPL13	474	5.8	50	Y		TRUE	TRUE	TRUE
RPS6	P62753	RPS6 40S ribosomal protein S6	10	21.16	20.69	18.15	20.02	9.84	10.14	21.16	TRUE	0.698947					P62753	RPS6	466	6.6	55	Y		TRUE	TRUE	TRUE
CCT5	P48643	CCT5 T-complex protein 1 subunit epsilon	10	21.48	18.7	20.34	20.7	8.25	10.53	21.48	TRUE	0.67392					P48643	CCT5	457	15.8	120	Y		TRUE	TRUE	TRUE
RPS2	P15880	RPS2 40S ribosomal protein S2	10	22.26	20.22	17.39	19.88	9.08	11.17	22.26	TRUE	0.739433					P15880	RPS2	447	8.8	68	Y		TRUE	TRUE	TRUE
MATR3	A8MXP9	MATR3 Matrin-3	10	26.11	18.19	15.61	20.79	9.72	9.59	26.11	TRUE	0.832021					A8MXP9	MATR3	441	10.4	96	Y		TRUE	TRUE	TRUE
RAN	P62826	RAN GTP-binding nuclear protein Ran	10	20.31	19.86	18.85	20.22	9.17	11.6	20.31	TRUE	0.697098					P62826	RAN	440	8.8	42	Y		TRUE	TRUE	TRUE
YWHAQ	P27348	YWHAQ 14-3-3 protein theta	10	21.67	18.92	21.67	18.85	9.01	11.04	20.49	TRUE	0.682032					P27348	YWHAQ	410	5	95	Y		TRUE	TRUE	TRUE
RPL18	Q07020	RPL18 60S ribosomal protein L18	10	23.18	18.48	17.65	18.23	12.28	10.18	23.18	TRUE	0.839588					Q07020	RPL18	399	5.6	59	Y		TRUE	TRUE	TRUE
CCT7	Q99832	CCT7 T-complex protein 1 subunit eta	10	22.54	19.17	19.81	20.61	7.71	10.15	22.54	TRUE	0.677966					Q99832	CCT7	360	14.4	115	Y		TRUE	TRUE	TRUE
PAICS	P22234	PAICS Multifunctional protein ADE2	10	20.64	19.3	18.38	19.68	8.45	13.55	20.64	TRUE	0.743375					P22234	PAICS	322	6.5	52	Y		TRUE	TRUE	TRUE
RSL1D1	O76021	RSL1D1 Ribosomal L1 domain-containing protein 1	10	23.34	17.85	17.66	20.96	7.16	13.02	23.34	TRUE	0.770675					O76021	RSL1D1	277	6.6	42	Y		TRUE	TRUE	TRUE
SRRM1	Q8IYB3	SRRM1 Serine/arginine repetitive matrix protein 1	10	21.24	15.72	21.24	14.44	14.38	14.67	19.55	FALSE	0.945525					Q8IYB3	SRRM1	240	6.4	42	Y		FALSE	TRUE	TRUE
GNB1	P62873	GNB1 Guanine nucleotide-binding protein G(I)/G(S)/G(T) subunit beta-1 GNB1 Guanine nucleotide-binding protein G(I)/G(S)/...	10	22.67	17.58	15.31	20.56	9.7	14.18	22.67	FALSE	0.870907					P62873	GNB1	140	3.6	29			TRUE	FALSE	TRUE
HLA-B	Q29836	HLA-B HLA class I histocompatibility antigen, B-67 alpha chain HLA-B HLA class I histocompatibility antigen, B-67...	10	23.31	19.13	15.71	23.31	8.66	14.21	18.97	FALSE	0.719518					Q29836	HLA-B	118	1.8	9			FALSE	FALSE	FALSE
EPHB1	P54762	EPHB1 Ephrin type-B receptor 1	10	21.05	18.31	19.27	21.05	9.05	14.2	18.13	FALSE	0.705782					P54762	EPHB1	21	1	1			FALSE	FALSE	FALSE
SLC7A6	Q92536	SLC7A6 Y+L amino acid transporter 2	10	22.35	19.26	15.23	19.56	8.66	14.94	22.35	FALSE	0.850139					Q92536	SLC7A6	11	1.2	2			TRUE	FALSE	FALSE
TSPAN6	O43657	TSPAN6 Tetraspanin-6	10	22.15	18.51	15.66	22.15	8.74	15.21	19.74	TRUE	0.775746					O43657	TSPAN6	0	0				TRUE	TRUE	TRUE
FAM171A2	A8MVW0	FAM171A2 Protein FAM171A2	10	21.07	20.07	17.5	21.07	8.83	14.08	18.45	TRUE	0.705321					A8MVW0	FAM171A2	0	0				TRUE	TRUE	TRUE
SLC4A2	P04920	SLC4A2 Anion exchange protein 2	10	23.25	17.49	14.35	23.25	9.84	16.23	18.84	FALSE	0.815211					P04920	SLC4A2	0	0				TRUE	FALSE	TRUE
ICOSLG	O75144	ICOSLG ICOS ligand	10	22.18	21.23	18.65	22.18	10.18	13.31	14.46	FALSE	0.611505					O75144	ICOSLG	0	0				FALSE	FALSE	FALSE
SPINT1	O43278	SPINT1 Kunitz-type protease inhibitor 1	10	22.26	16.49	17.67	22.26	9.41	14.2	19.97	FALSE	0.772421					O43278	SPINT1	0	0				FALSE	FALSE	FALSE
FLRT2	O43155	FLRT2 Leucine-rich repeat transmembrane protein FLRT2 FLRT2 Leucine-rich repeat transmembrane protein FL...	10	21.72	19.46	21.25	21.72	10.42	12.88	14.28	FALSE	0.601954					O43155	FLRT2	0	0				FALSE	FALSE	FALSE
DCBLD1	Q8N8Z6	DCBLD1 Discoidin, CUB and LCCL domain-containing protein 1 DCBLD1 Discoidin, CUB and LCCL domain-containing p...	10	21.97	18.3	16.95	21.97	8.94	13.19	20.64	FALSE	0.747466					Q8N8Z6	DCBLD1	0	0				TRUE	FALSE	FALSE
NCL	P19338	NCL Nucleolin	9	24.48	17.45	24.48	18.94	7	8.3	23.82	TRUE	0.642681					P19338	NCL	527	25.4	265	Y		TRUE	TRUE	TRUE
RPS8	P62241	RPS8 40S ribosomal protein S8	9	21.93	21.16	13.87	21.22	12.45	9.37	21.93	TRUE	0.777778					P62241	RPS8	498	7.6	46	Y		TRUE	TRUE	TRUE
CFL1	P23528	CFL1 Cofilin-1	9	20.13	18.65	19.76	20.13	8.73	13.05	19.69	TRUE	0.708405					P23528	CFL1	496	6.7	70	Y		TRUE	TRUE	TRUE
SERBP1	Q8NC51	SERBP1 Plasminogen activator inhibitor 1 RNA-binding protein SERBP1 Plasminogen activator inhibitor 1 RNA-bindi...	9	23.06	18.78	20.91	20.91	7.02	9.32	23.06	FALSE	0.650165					Q8NC51	SERBP1	468	15.6	104	Y		FALSE	TRUE	TRUE
DDX21	Q9NR30	DDX21 Nucleolar RNA helicase 2	9	25.63	17.34	16.15	20.67	9.33	10.88	25.63	TRUE	0.846381					Q9NR30	DDX21	438	15.9	82	Y		TRUE	TRUE	TRUE
TCP1	P17987	TCP1 T-complex protein 1 subunit alpha	9	21.04	18.92	21.04	20.35	8.19	11.02	20.47	TRUE	0.657934					P17987	TCP1	432	18.2	147	Y		TRUE	TRUE	TRUE
RPL7A	P62424	RPL7A 60S ribosomal protein L7a	9	22.36	20.15	18.19	20.1	10.36	8.84	22.36	TRUE	0.711157					P62424	RPL7A	398	8.1	57	Y		TRUE	TRUE	TRUE
RACK1	P63244	RACK1 Receptor of activated protein C kinase 1	9	21.72	18.01	18.29	20.81	8.93	12.23	21.72	TRUE	0.750832					P63244	RACK1	352	6.8	47	Y		TRUE	TRUE	TRUE
RCC2	Q9P258	RCC2 Protein RCC2	9	22.56	19.71	17.77	19.28	9.85	10.83	22.56	TRUE	0.761804					Q9P258	RCC2	336	6.2	34	Y		TRUE	TRUE	TRUE
RPL7	P18124	RPL7 60S ribosomal protein L7	9	22.64	21.18	15.28	20.38	12.2	8.33	22.64	TRUE	0.7595					P18124	RPL7	335	8.2	60	Y		TRUE	TRUE	TRUE
RPL27	P61353	RPL27 60S ribosomal protein L27	9	22.1	18.32	19.05	19.72	10.23	10.58	22.1	TRUE	0.75162					P61353	RPL27	324	4.3	46	Y		TRUE	TRUE	TRUE
RPL28	P46779	RPL28 60S ribosomal protein L28	9	23.82	18.07	17.62	18.96	10.6	10.93	23.82	FALSE	0.829826					P46779	RPL28	316	6.4	64	Y		FALSE	TRUE	TRUE
VCP	P55072	VCP Transitional endoplasmic reticulum ATPase	9	23.91	18.23	15.09	22.3	8.98	11.5	23.91	TRUE	0.798094					P55072	VCP	314	23.6	161	Y		TRUE	TRUE	TRUE
RPS13	P62277	RPS13 40S ribosomal protein S13	9	23.25	20.26	22.52	18.07	8.01	7.89	23.25	TRUE	0.643385					P62277	RPS13	311	5.3	21	Y		TRUE	TRUE	TRUE
CANX	P27824	CANX Calnexin	9	27.03	17.56	13.12	21.8	10.46	10.03	27.03	TRUE	0.905488					P27824	CANX	310	7.9	76	Y		TRUE	TRUE	TRUE
PGK1	P00558	PGK1 Phosphoglycerate kinase 1	9	21.04	17.98	21.04	18.24	10.1	11.88	20.75	TRUE	0.746245					P00558	PGK1	200	9	64	Y		TRUE	TRUE	TRUE
GNB2	P62879	GNB2 Guanine nucleotide-binding protein G(I)/G(S)/G(T) subunit beta-2 GNB2 Guanine nucleotide-binding protein G(I)/G(S)/...	9	22.15	17.66	15.29	20.29	9.79	14.82	22.15	TRUE	0.878287					P62879	GNB2	151	3.3	24			TRUE	TRUE	TRUE
PPIF	P30405	PPIF Peptidyl-prolyl cis-trans isomerase F, mitochondrial PPIF Peptidyl-prolyl cis-trans isomerase F, mitoch...	9	20.64	18.56	18.9	18.97	9.33	13.6	20.64	FALSE	0.772107					P30405	PPIF	53	1.4	4			FALSE	TRUE	FALSE
CPD	O75976	CPD Carboxypeptidase D	9	18.59	18.59	17.71	17.96	13.83	14.89	17.03	FALSE	0.843163					O75976	CPD	26	3.9	12			FALSE	TRUE	TRUE
EPHA6	Q9UF33	EPHA6 Ephrin type-A receptor 6	9	21.76	18.41	19.39	21.76	9.62	13.55	17.27	FALSE	0.678979					Q9UF33	EPHA6	21	1	1			FALSE	FALSE	TRUE
GOLIM4	O00461	GOLIM4 Golgi integral membrane protein 4	9	26.21	26.21	12.23	16.1	20.29	12.36	12.8	TRUE	0.833333					O00461	GOLIM4	10	1.2	2			TRUE	TRUE	TRUE
SLC19A1	P41440	SLC19A1 Folate transporter 1	9	24.36	21.78	23.14	24.36	6.65	11.11	12.97	TRUE	0.443562					P41440	SLC19A1	6	1.3	2			TRUE	TRUE	TRUE
ATP6V0A1	Q93050	ATP6V0A1 V-type proton ATPase 116 kDa subunit a isoform 1 ATP6V0A1 V-type proton ATPase 116 kDa subunit a is...	9	23.02	18.6	15.13	18.67	9.78	14.81	23.02	TRUE	0.908588					Q93050	ATP6V0A1	6	1.5	3			TRUE	TRUE	TRUE
ABCC1	P33527	ABCC1 Multidrug resistance-associated protein 1	9	19.75	19.75	18.15	19.48	8.57	14.69	19.37	TRUE	0.742942					P33527	ABCC1	4	1.8	3			TRUE	TRUE	TRUE
MICA	Q96QC4	MICA cDNA FLJ60820, highly similar to Homo sapiens MHC class I polypeptide-related sequence A (MICA), mRNA MICA cDNA FLJ60820, highly similar to Homo sapiens...	9	21.47	18.63	16.53	21.47	10.21	14.29	18.87	FALSE	0.765848					Q96QC4	MICA	1	1	1			FALSE	FALSE	TRUE
CELSR2	Q9HCU4	CELSR2 Cadherin EGF LAG seven-pass G-type receptor 2 CELSR2 Cadherin EGF LAG seven-pass G-type receptor...	9	19.77	16.21	18.86	19.77	11.73	15.48	17.95	TRUE	0.823487					Q9HCU4	CELSR2	0	0				TRUE	TRUE	TRUE
ACVR2A	P27037	ACVR2A Activin receptor type-2A	9	20.72	19.23	19.56	20.72	9.96	13.02	17.51	FALSE	0.68039					P27037	ACVR2A	0	0				TRUE	FALSE	TRUE
SLC12A7	A0A0G2JNW7	SLC12A7 Solute carrier family 12 member 7	9	20.48	18.04	17.76	20.48	10.42	15.47	17.84	FALSE	0.777008					A0A0G2JNW7	SLC12A7	0	0				TRUE	FALSE	FALSE
BTN3A2	P78410	BTN3A2 Butyrophilin subfamily 3 member A2	9	20.99	17.39	16.41	20.99	9.73	16.72	18.77	FALSE	0.825333					P78410	BTN3A2	0	0				TRUE	FALSE	FALSE
LRFN1	Q9P244	LRFN1 Leucine-rich repeat and fibronectin type III domain-containing protein 1 LRFN1 Leucine-rich repeat and fibronectin type III...	9	21.63	16.74	17.08	21.45	10.01	13.1	21.63	FALSE	0.809481					Q9P244	LRFN1	0	0				TRUE	FALSE	TRUE
RPL23	P62829	RPL23 60S ribosomal protein L23	8	23.42	17.85	15.51	20.84	8.73	13.65	23.42	TRUE	0.845018					P62829	RPL23	507	5.5	48	Y		TRUE	TRUE	TRUE
HNRNPD	Q14103	HNRNPD Heterogeneous nuclear ribonucleoprotein D0	8	29.11	17.26	14.12	19.65	8.41	11.44	29.11	TRUE	0.959436					Q14103	HNRNPD	489	6.3	37	Y		TRUE	TRUE	TRUE
RPLP0	P05388	RPLP0 60S acidic ribosomal protein P0	8	22.99	20.83	18.18	20.25	7.79	9.95	22.99	TRUE	0.68731					P05388	RPLP0	436	8.3	57	Y		TRUE	TRUE	TRUE
TUFM	P49411	TUFM Elongation factor Tu, mitochondrial	8	23.91	17.65	17.64	18.31	8.75	13.75	23.91	TRUE	0.865858					P49411	TUFM	408	11.7	76	Y		TRUE	TRUE	TRUE
XRCC6	P12956	XRCC6 X-ray repair cross-complementing protein 6	8	26.05	18.48	14.78	21.05	9.81	9.85	26.05	TRUE	0.84165					P12956	XRCC6	388	11.7	74	Y		TRUE	TRUE	TRUE
RPS9	A0A024R4M0	RPS9 Ribosomal protein S9, isoform CRA_a	8	23.84	18.61	15.82	20.48	10.94	10.32	23.84	TRUE	0.821344					A0A024R4M0	RPS9	388	6.7	32	Y		TRUE	TRUE	TRUE
RUVBL1	Q9Y265	RUVBL1 RuvB-like 1	8	24.49	18.02	15.86	20.66	9.77	11.2	24.49	TRUE	0.833517					Q9Y265	RUVBL1	378	18.3	97	Y		TRUE	TRUE	TRUE
HNRNPDL	O14979	HNRNPDL Heterogeneous nuclear ribonucleoprotein D-like HNRNPDL Heterogeneous nuclear ribonucleoprotein D-...	8	26.53	17.5	13.64	21.9	8.51	11.91	26.53	TRUE	0.885181					O14979	HNRNPDL	369	4.6	25	Y		TRUE	TRUE	TRUE
NME2	P22392	NME2 Nucleoside diphosphate kinase B	8	22.24	19.73	22.24	17.52	8.1	11.25	21.17	TRUE	0.681123					P22392	NME2	324	6.7	48	Y		TRUE	TRUE	TRUE
PHB	P35232	PHB Prohibitin	8	26.13	16.74	16.36	20.54	8.63	11.59	26.13	TRUE	0.864094					P35232	PHB	269	5.4	33	Y		TRUE	TRUE	TRUE
FUBP1	Q96AE4	FUBP1 Far upstream element-binding protein 1	8	24.51	17.62	16.77	20.43	8.6	12.07	24.51	TRUE	0.824152					Q96AE4	FUBP1	240	4.6	38	Y		TRUE	TRUE	TRUE
ALB	P02768	ALB Serum albumin	8	22.27	18.62	14.34	22.27	15.55	12.55	16.66	TRUE	0.810429					P02768	ALB	239	7.8	89	Y		TRUE	TRUE	TRUE
PPA1	Q15181	PPA1 Inorganic pyrophosphatase	8	21.34	18.72	18.56	19.91	7.79	13.68	21.34	TRUE	0.748557					Q15181	PPA1	200	4.9	26	Y		TRUE	TRUE	TRUE
RBBP6	Q7Z6E9	RBBP6 E3 ubiquitin-protein ligase RBBP6	8	20.57	16.56	19.24	15.63	12.69	15.3	20.57	FALSE	0.944196					Q7Z6E9	RBBP6	147	15.4	115			FALSE	TRUE	TRUE
HLA-C	P30499	HLA-C HLA class I histocompatibility antigen, Cw-1 alpha chain HLA-C HLA class I histocompatibility antigen, Cw-1...	8	22.35	17.82	15.7	22.35	9.51	15.49	19.12	TRUE	0.78969					P30499	HLA-C	118	2.1	11			TRUE	TRUE	TRUE
BCAP31	P51572	BCAP31 B-cell receptor-associated protein 31	8	23.87	17.82	17.21	21.47	8.71	10.92	23.87	TRUE	0.769912					P51572	BCAP31	104	2	9			TRUE	TRUE	TRUE
SCAMP3	O14828	SCAMP3 Secretory carrier-associated membrane protein 3 SCAMP3 Secretory carrier-associated membrane prote...	8	23.51	17.33	16.43	18.65	9.92	14.16	23.51	FALSE	0.908033					O14828	SCAMP3	56	1.4	3			TRUE	FALSE	TRUE
B2M	P61769	B2M Beta-2-microglobulin	8	23.82	21.27	14.04	23.82	8.4	14.27	18.2	FALSE	0.691189					P61769	B2M	14	1.1	2			FALSE	FALSE	FALSE
APP	P05067	APP Amyloid beta A4 protein	8	24.67	22.51	21.67	24.67	7.79	10.05	13.31	FALSE	0.452433					P05067	APP	13	1.1	2			TRUE	FALSE	TRUE
BTN3A1	O00481	BTN3A1 Butyrophilin subfamily 3 member A1	8	19.65	17.16	17.78	19.65	10.63	16.63	18.14	FALSE	0.831654					O00481	BTN3A1	8	2.4	5			FALSE	FALSE	FALSE
SDC2	P34741	SDC2 Syndecan-2	8	20.46	16.34	20.46	19.6	10.27	16.97	16.38	FALSE	0.773404					P34741	SDC2	5	2.2	4			FALSE	FALSE	FALSE
CSPG4	Q6UVK1	CSPG4 Chondroitin sulfate proteoglycan 4	8	22.62	13.59	17.69	20.47	9.95	15.68	22.62	FALSE	0.932367					Q6UVK1	CSPG4	5	2.6	4			TRUE	FALSE	TRUE
CNNM3	Q8NE01	CNNM3 Metal transporter CNNM3	8	20.64	18.58	17.52	20.64	9.37	13.93	19.96	TRUE	0.762425					Q8NE01	CNNM3	3	1.7	3			TRUE	TRUE	TRUE
EPCAM	P16422	EPCAM Epithelial cell adhesion molecule	8	21.47	16.72	16.88	21.47	10.4	14.96	19.57	FALSE	0.815871					P16422	EPCAM	3	1	1			TRUE	FALSE	FALSE
EFNB3	Q15768	EFNB3 Ephrin-B3	8	21.63	17.09	18.56	21.63	9.47	14.49	18.75	TRUE	0.745635					Q15768	EFNB3	2	1	1			TRUE	TRUE	TRUE
ALPL	P05186	ALPL Alkaline phosphatase, tissue-nonspecific isozyme ALPL Alkaline phosphatase, tissue-nonspecific isoz...	8	21.25	18.3	16.32	21.25	10.99	14.48	18.67	FALSE	0.790048					P05186	ALPL	2	1	1			TRUE	FALSE	TRUE
CD58	P19256	CD58 Lymphocyte function-associated antigen 3	8	21.03	18.2	17.6	21.03	11.5	15.02	16.66	TRUE	0.75981					P19256	CD58	1	1	1			TRUE	TRUE	TRUE
SLC7A2	P52569	SLC7A2 Cationic amino acid transporter 2	8	21.95	17.35	15.98	20.39	9.17	15.16	21.95	FALSE	0.861504					P52569	SLC7A2	1	1	1			TRUE	FALSE	FALSE
CPM	P14384	CPM Carboxypeptidase M	8	19.91	17.83	18.1	19.91	11.2	13.95	19.02	TRUE	0.79101					P14384	CPM	0	0	0			TRUE	TRUE	TRUE
CNTNAP2	Q9UHC6	CNTNAP2 Contactin-associated protein-like 2	8	22.88	18.53	17.26	22.88	9.49	16.3	15.53	TRUE	0.704278					Q9UHC6	CNTNAP2	0	0	0			TRUE	TRUE	TRUE
EFNA5	P52803	EFNA5 Ephrin-A5	8	23.24	18.48	14.99	23.24	8.46	15.4	19.44	FALSE	0.763534					P52803	EFNA5	0	0	0			TRUE	FALSE	TRUE
GGT1	P19440	GGT1 Gamma-glutamyltranspeptidase 1	8	21.34	17.17	17.82	21.34	9.56	15.41	18.7	FALSE	0.775253					P19440	GGT1	0	0	0			FALSE	FALSE	FALSE
TSPAN33	Q86UF1	TSPAN33 Tetraspanin-33	8	18.59	17.34	16.42	18.59	11.97	17.83	17.84	FALSE	0.910029					Q86UF1	TSPAN33	0	0	0			TRUE	TRUE	FALSE
TNFRSF10D	Q9UBN6	TNFRSF10D Tumor necrosis factor receptor superfamily member 10D TNFRSF10D Tumor necrosis factor receptor superfami...	8	26.22	20.84	18.67	26.22	5.73	10.43	18.1	FALSE	0.521223					Q9UBN6	TNFRSF10D	0	0	0			FALSE	FALSE	TRUE
DDX3X	O00571	DDX3X ATP-dependent RNA helicase DDX3X	7	25.66	19.18	15.44	20.68	8.17	10.87	25.66	TRUE	0.808318					O00571	DDX3X	498	15.5	89	Y		TRUE	TRUE	TRUE
H2AFV	Q71UI9	H2AFV Histone H2A.V	7	24.68	19.65	22.37	17.7	7.52	8.08	24.68	TRUE	0.674481					Q71UI9	H2AFV	491	6.1	144	Y		TRUE	TRUE	TRUE
PRDX2	P32119	PRDX2 Peroxiredoxin-2	7	19.39	19.18	19.11	19.39	9.82	13.36	19.13	TRUE	0.73353					P32119	PRDX2	482	6.6	55	Y		TRUE	TRUE	TRUE
HSP90B1	P14625	HSP90B1 Endoplasmin	7	24.65	20.45	17	19.76	7.49	10.65	24.65	TRUE	0.747946					P14625	HSP90B1	460	14.4	96	Y		TRUE	TRUE	TRUE
RPL24	P83731	RPL24 60S ribosomal protein L24	7	20.67	19.99	17.33	20.34	9.3	12.38	20.67	TRUE	0.734478					P83731	RPL24	447	4.6	22	Y		TRUE	TRUE	TRUE
RPS16	P62249	RPS16 40S ribosomal protein S16	7	22.67	20.07	16.04	21.26	10.48	9.48	22.67	TRUE	0.743071					P62249	RPS16	411	7.2	42	Y		TRUE	TRUE	TRUE
RPL5	P46777	RPL5 60S ribosomal protein L5	7	24.57	18.06	17.15	20.19	9.44	10.6	24.57	TRUE	0.805235					P46777	RPL5	395	7.9	63	Y		TRUE	TRUE	TRUE
RPS12	P25398	RPS12 40S ribosomal protein S12	7	20.44	19.62	18.39	20.44	8.77	13.06	19.73	FALSE	0.711035					P25398	RPS12	382	7	51	Y		TRUE	FALSE	TRUE
RBMX	P38159	RBMX RNA-binding motif protein, X chromosome	7	24.31	14.79	23.19	19.49	7.68	10.55	24.31	TRUE	0.740212					P38159	RBMX	377	7.5	71	Y		TRUE	TRUE	TRUE
RPS26	P62854	RPS26 40S ribosomal protein S26	7	21.76	18.95	17.23	20.29	11.07	10.69	21.76	TRUE	0.770675					P62854	RPS26	375	3.5	65	Y		TRUE	TRUE	TRUE
RPS7	P62081	RPS7 40S ribosomal protein S7	7	21.68	19.17	21.68	20.36	8.04	9.95	20.8	FALSE	0.63372					P62081	RPS7	368	8.6	48	Y		FALSE	TRUE	TRUE
CCT3	P49368	CCT3 T-complex protein 1 subunit gamma	7	22.22	18.97	18.47	20.32	7.6	12.41	22.22	TRUE	0.731129					P49368	CCT3	367	15	116	Y		TRUE	TRUE	TRUE
RPL15	P61313	RPL15 60S ribosomal protein L15	7	21.47	18.65	17.63	17.92	12.78	11.55	21.47	TRUE	0.845018					P61313	RPL15	365	7.2	43	Y		TRUE	TRUE	TRUE
RPS11	P62280	RPS11 40S ribosomal protein S11	7	23.36	19.78	16.4	20.2	10.04	10.22	23.36	TRUE	0.773679					P62280	RPS11	340	5.6	25	Y		TRUE	TRUE	TRUE
NME1	P15531	NME1 Nucleoside diphosphate kinase A	7	21.27	18.82	20.92	18.65	8.31	12.04	21.27	TRUE	0.712793					P15531	NME1	320	5.6	41	Y		TRUE	TRUE	TRUE
PDIA3	P30101	PDIA3 Protein disulfide-isomerase A3	7	25.09	16.66	17.11	19.32	8.15	13.67	25.09	TRUE	0.883594					P30101	PDIA3	281	8.7	87	Y		TRUE	TRUE	TRUE
PRMT1	Q99873	PRMT1 Protein arginine N-methyltransferase 1	7	22.73	18.94	16.6	21.17	9.08	11.48	22.73	TRUE	0.763357					Q99873	PRMT1	262	5	30	Y		TRUE	TRUE	TRUE
HNRNPH3	P31942	HNRNPH3 Heterogeneous nuclear ribonucleoprotein H3 HNRNPH3 Heterogeneous nuclear ribonucleoprotein H3...	7	27.52	17.29	11.7	24.1	8.96	10.44	27.52	TRUE	0.883782					P31942	HNRNPH3	239	8	77	Y		TRUE	TRUE	TRUE
VDAC3	Q9Y277	VDAC3 Voltage-dependent anion-selective channel protein 3 VDAC3 Voltage-dependent anion-selective channel pr...	7	25.34	17.87	13.6	20.55	8.66	13.98	25.34	TRUE	0.922338					Q9Y277	VDAC3	226	3.5	14	Y		TRUE	TRUE	TRUE
LRRC59	Q96AG4	LRRC59 Leucine-rich repeat-containing protein 59	7	25.49	17.41	19.3	19.98	7.44	10.39	25.49	TRUE	0.764156					Q96AG4	LRRC59	175	3.7	18			TRUE	TRUE	TRUE
TARS	P26639	TARS Threonine--tRNA ligase, cytoplasmic	7	21.48	18.28	19.03	19.68	9.07	12.47	21.48	TRUE	0.754869					P26639	TARS	167	6.9	66			TRUE	TRUE	TRUE
CDC42	P60953	CDC42 Cell division control protein 42 homolog	7	21.82	17.66	17.97	21.82	10.07	13.53	18.94	TRUE	0.74047					P60953	CDC42	165	3.5	25			TRUE	TRUE	TRUE
FGFR2	P21802	FGFR2 Fibroblast growth factor receptor 2	7	20.7	18.12	17.79	20.7	10.66	14.72	18.01	FALSE	0.766472					P21802	FGFR2	159	1.2	3			FALSE	FALSE	FALSE
GPI	P06744	GPI Glucose-6-phosphate isomerase	7	21.5	20.11	21.5	17.46	9.22	12.63	19.07	TRUE	0.692737					P06744	GPI	141	6.9	64			TRUE	TRUE	TRUE
RAP1B	P61224	RAP1B Ras-related protein Rap-1b	7	22.61	17.52	15.15	21.72	9.03	13.98	22.61	FALSE	0.838757					P61224	RAP1B	117	2.4	10			TRUE	FALSE	FALSE
AKAP8L	Q9ULX6	AKAP8L A-kinase anchor protein 8-like	7	29.11	17.29	14.64	28.06	3.01	7.89	29.11	TRUE	0.666944					Q9ULX6	AKAP8L	85	2.1	9			TRUE	TRUE	TRUE
CHCHD3	Q9NX63	CHCHD3 MICOS complex subunit MIC19	7	28.86	20.07	9.65	20.2	11.59	9.62	28.86	FALSE	1.003					Q9NX63	CHCHD3	61	2.5	29			FALSE	FALSE	TRUE
SLC4A7	Q9Y6M7	SLC4A7 Sodium bicarbonate cotransporter 3	7	23.02	16.68	16.26	18.62	9.79	15.63	23.02	TRUE	0.939488					Q9Y6M7	SLC4A7	44	1.7	6			TRUE	TRUE	TRUE
CACNA2D2	Q9NY47	CACNA2D2 Voltage-dependent calcium channel subunit alpha-2/delta-2 CACNA2D2 Voltage-dependent calcium channel subunit...	7	22.63	18.96	18.09	22.63	8.82	13.18	18.32	FALSE	0.675603					Q9NY47	CACNA2D2	6	1	1			TRUE	FALSE	FALSE
PSEN1	P49768	PSEN1 Presenilin-1	7	23.13	19.07	13.71	19.39	9.26	15.44	23.13	FALSE	0.91681					P49768	PSEN1	1	1	1			TRUE	FALSE	TRUE
IL10RB	Q08334	IL10RB Interleukin-10 receptor subunit beta	7	21.04	16.56	18.72	21.04	11.02	15.97	16.69	FALSE	0.775568					Q08334	IL10RB	1	2	2			FALSE	FALSE	FALSE
CNNM2	Q9H8M5	CNNM2 Metal transporter CNNM2	7	21.02	18.15	16.46	21.02	10.43	14.03	19.9	FALSE	0.797411					Q9H8M5	CNNM2	1	1	1			FALSE	FALSE	FALSE
PTPRU	Q92729	PTPRU Receptor-type tyrosine-protein phosphatase U PTPRU Receptor-type tyrosine-protein phosphatase U...	7	24.12	20.9	23.92	24.12	6.58	11.15	13.34	TRUE	0.450682					Q92729	PTPRU	0	0				TRUE	TRUE	TRUE
CD151	P48509	CD151 CD151 antigen	7	23.49	17.77	13.23	19.83	9.36	16.32	23.49	FALSE	0.967342					P48509	CD151	0	0				FALSE	FALSE	TRUE
DDR1	Q08345	DDR1 Epithelial discoidin domain-containing receptor 1 DDR1 Epithelial discoidin domain-containing recept...	7	23.05	19.69	19.51	23.05	10.79	12.47	14.5	FALSE	0.606586					Q08345	DDR1	0	0				FALSE	FALSE	FALSE
ITGA7	Q13683	ITGA7 Integrin alpha-7	7	22.54	20.14	15.22	22.54	9.05	13.93	19.13	FALSE	0.727288					Q13683	ITGA7	0	0				TRUE	FALSE	FALSE
CELSR1	Q9NYQ6	CELSR1 Cadherin EGF LAG seven-pass G-type receptor 1 CELSR1 Cadherin EGF LAG seven-pass G-type receptor...	7	19.4	17.33	16.97	19.4	13.02	15.21	18.07	FALSE	0.862197					Q9NYQ6	CELSR1	0	0				TRUE	FALSE	FALSE
TSPAN14	Q8NG11	TSPAN14 Tetraspanin-14	7	23.23	17.1	16.55	23.23	8.19	17.49	17.44	FALSE	0.758087					Q8NG11	TSPAN14	0	0				TRUE	FALSE	FALSE
SFPQ	P23246	SFPQ Splicing factor, proline- and glutamine-rich	6	25.2	17.16	17.85	18.74	10.5	10.55	25.2	TRUE	0.860465					P23246	SFPQ	484	16.6	344	Y		TRUE	TRUE	TRUE
HNRNPA3	P51991	HNRNPA3 Heterogeneous nuclear ribonucleoprotein A3 HNRNPA3 Heterogeneous nuclear ribonucleoprotein A3...	6	28.51	17.6	14.66	19.55	9.92	9.75	28.51	TRUE	0.929936					P51991	HNRNPA3	447	6.6	49	Y		TRUE	TRUE	TRUE
PRKDC	P78527	PRKDC DNA-dependent protein kinase catalytic subunit PRKDC DNA-dependent protein kinase catalytic subun...	6	24.53	15.29	17.26	21.75	10.86	10.31	24.53	TRUE	0.841621					P78527	PRKDC	406	30.5	171	Y		TRUE	TRUE	TRUE
RPL8	P62917	RPL8 60S ribosomal protein L8	6	21.24	19.28	16.2	21.24	9.66	12.42	21.19	TRUE	0.76287					P62917	RPL8	390	5.4	42	Y		TRUE	TRUE	TRUE
RPL14	P50914	RPL14 60S ribosomal protein L14	6	21.15	20.62	19.06	20.26	8.42	10.48	21.15	TRUE	0.668168					P50914	RPL14	333	4.1	34	Y		TRUE	TRUE	TRUE
DDX1	Q92499	DDX1 ATP-dependent RNA helicase DDX1	6	25.02	18.87	15.35	20.29	8.62	11.85	25.02	TRUE	0.834526					Q92499	DDX1	331	5.2	34	Y		TRUE	TRUE	TRUE
PRDX3	P30048	PRDX3 Thioredoxin-dependent peroxide reductase, mitochondrial PRDX3 Thioredoxin-dependent peroxide reductase, mi...	6	25.75	15.39	15.95	19.58	8.2	15.14	25.75	TRUE	0.964061					P30048	PRDX3	315	4.7	28	Y		TRUE	TRUE	TRUE
ILF2	Q12905	ILF2 Interleukin enhancer-binding factor 2	6	22.76	18.8	18.71	18.6	9.12	12.01	22.76	TRUE	0.782214					Q12905	ILF2	313	9.3	70	Y		TRUE	TRUE	TRUE
GTF2I	P78347	GTF2I General transcription factor II-I	6	23.5	17.4	15.99	20.66	10.72	11.73	23.5	FALSE	0.850139					P78347	GTF2I	312	18	114	Y		TRUE	FALSE	TRUE
CKB	P12277	CKB Creatine kinase B-type	6	22.86	17.39	20.44	18.97	8.73	11.62	22.86	TRUE	0.760739					P12277	CKB	308	12.7	96	Y		TRUE	TRUE	TRUE
PA2G4	Q9UQ80	PA2G4 Proliferation-associated protein 2G4	6	21.21	20.01	19.95	18.99	8.59	11.25	21.21	TRUE	0.696353					Q9UQ80	PA2G4	260	7.7	59	Y		TRUE	TRUE	TRUE
RPL30	P62888	RPL30 60S ribosomal protein L30	6	22.75	18.52	18.42	20.78	9.5	10.02	22.75	TRUE	0.732328					P62888	RPL30	255	4.6	25	Y		TRUE	TRUE	TRUE
PHB2	Q99623	PHB2 Prohibitin-2	6	26.1	16.85	23.14	17.49	6.23	10.19	26.1	TRUE	0.739736					Q99623	PHB2	243	9	45	Y		TRUE	TRUE	TRUE
CALR	P27797	CALR Calreticulin	6	23.69	17.82	19.83	19.17	6.82	12.66	23.69	FALSE	0.759768					P27797	CALR	205	8	46	Y		FALSE	TRUE	TRUE
GNAI3	P08754	GNAI3 Guanine nucleotide-binding protein G(k) subunit alpha GNAI3 Guanine nucleotide-binding protein G(k) subu...	6	22.74	16.93	14.34	20.88	10.72	14.4	22.74	TRUE	0.917737					P08754	GNAI3	166	2.8	39			TRUE	TRUE	TRUE
NKAP	Q8N5F7	NKAP NF-kappa-B-activating protein	6	22.58	13.92	17.94	18.13	14.34	13.09	22.58	FALSE	1.0004					Q8N5F7	NKAP	125	3.6	14			FALSE	TRUE	TRUE
PKP2	Q99959	PKP2 Plakophilin-2	6	21.27	15.08	17.62	19.54	12.02	14.46	21.27	FALSE	0.914051					Q99959	PKP2	62	3.2	43			FALSE	FALSE	FALSE
LMAN2	Q12907	LMAN2 Vesicular integral-membrane protein VIP36	6	28.22	23.36	18.14	28.22	6.66	8.85	14.78	TRUE	0.434452					Q12907	LMAN2	22	1.7	3			TRUE	TRUE	TRUE
SYPL1	Q16563	SYPL1 Synaptophysin-like protein 1	6	22	17.82	15.56	22	9.83	13.88	20.92	FALSE	0.805887					Q16563	SYPL1	20	1.1	3			TRUE	FALSE	TRUE
SLC1A3	P43003	SLC1A3 Excitatory amino acid transporter 1	6	22.44	16.44	17.47	18.64	10.85	14.15	22.44	FALSE	0.902759					P43003	SLC1A3	16	1.1	3			TRUE	FALSE	TRUE
GJA1	P17302	GJA1 Gap junction alpha-1 protein	6	23.93	17.44	14.45	20.84	8.27	15.06	23.93	FALSE	0.896264					P17302	GJA1	10	2.3	6			FALSE	FALSE	FALSE
SLC39A14	Q15043	SLC39A14 Zinc transporter ZIP14	6	21.51	18.68	15.08	21.24	8.87	14.62	21.51	TRUE	0.818182					Q15043	SLC39A14	9	1.1	2			TRUE	TRUE	TRUE
NOTCH1	P46531	NOTCH1 Neurogenic locus notch homolog protein 1	6	22.08	16.96	18.04	22.08	8.6	14.48	19.83	FALSE	0.751752					P46531	NOTCH1	3	2.7	4			TRUE	FALSE	FALSE
ERBB4	Q15303	ERBB4 Receptor tyrosine-protein kinase erbB-4	6	22.36	17	21.48	22.36	9.29	14.5	15.38	FALSE	0.64382					Q15303	ERBB4	2	1	1			FALSE	FALSE	TRUE
BMPR2	Q13873	BMPR2 Bone morphogenetic protein receptor type-2	6	20.73	18.25	18.65	20.73	9.61	13.78	18.98	FALSE	0.735207					Q13873	BMPR2	1	4	4			TRUE	FALSE	FALSE
SLITRK3	O94933	SLITRK3 SLIT and NTRK-like protein 3	6	19.61	19.61	19.46	18.6	10.98	15.81	15.54	FALSE	0.734004					O94933	SLITRK3	0	0	0			FALSE	FALSE	TRUE
NGFR	P08138	NGFR Tumor necrosis factor receptor superfamily member 16 NGFR Tumor necrosis factor receptor superfamily me...	6	22.57	19.61	16.92	22.57	9.72	15.31	15.87	FALSE	0.692047					P08138	NGFR	0	0	0			FALSE	FALSE	FALSE
FAM234B	A2RU67	FAM234B Protein FAM234B	6	20.13	18.98	15.29	18.89	12.04	14.67	20.13	FALSE	0.881114					A2RU67	FAM234B	0	0	0			FALSE	FALSE	FALSE
JAM2	P57087	JAM2 Junctional adhesion molecule B	6	20.69	15.57	15.45	20.69	11.3	17.68	19.32	FALSE	0.934055					P57087	JAM2	0	0	0			FALSE	FALSE	TRUE
CDON	Q4KMG0	CDON Cell adhesion molecule-related/down-regulated by oncogenes CDON Cell adhesion molecule-related/down-regulated...	6	21.39	16.68	20.3	21.39	8.91	15.91	16.81	FALSE	0.713209					Q4KMG0	CDON	0	0	0			TRUE	FALSE	FALSE
ATP5A1	P25705	ATP5A1 ATP synthase subunit alpha, mitochondrial	5	23.67	17.96	23.67	19.91	5.84	9.78	22.83	TRUE	0.624797					P25705	ATP5A1	496	15.9	119	Y		TRUE	TRUE	TRUE
EEF1G	P26641	EEF1G Elongation factor 1-gamma	5	21.58	19.84	20.59	19.24	8.19	10.56	21.58	TRUE	0.675884					P26641	EEF1G	461	8.9	58	Y		TRUE	TRUE	TRUE
ATP5B	P06576	ATP5B ATP synthase subunit beta, mitochondrial	5	23.92	16.06	22.16	19	9.02	9.84	23.92	TRUE	0.747641					P06576	ATP5B	427	14.7	104	Y		TRUE	TRUE	TRUE
RPL17-C18orf32	A0A0A6YYL6	RPL17-C18orf32 Protein RPL17-C18orf32	5	22.63	18.55	16.72	19.34	10.98	11.78	22.63	TRUE	0.831166					A0A0A6YYL6	RPL17-C18ORF32	424	5.3	35	Y		TRUE	TRUE	TRUE
PABPC1	P11940	PABPC1 Polyadenylate-binding protein 1	5	21.58	18.62	21.58	19.33	9.19	10.52	20.75	TRUE	0.679657					P11940	PABPC1	408	11.1	97	Y		TRUE	TRUE	TRUE
RPL12	P30050	RPL12 60S ribosomal protein L12	5	22.47	16.16	21.48	18.86	8.23	12.8	22.47	TRUE	0.769912					P30050	RPL12	397	5.8	28	Y		TRUE	TRUE	TRUE
PHGDH	O43175	PHGDH D-3-phosphoglycerate dehydrogenase	5	23.81	16.77	20.53	18.95	8.21	11.72	23.81	TRUE	0.7776					O43175	PHGDH	394	6.2	42	Y		TRUE	TRUE	TRUE
SRSF3	P84103	SRSF3 Serine/arginine-rich splicing factor 3	5	21.33	17.84	14.87	21.33	12.97	11.83	21.18	TRUE	0.850851					P84103	SRSF3	392	5.3	42	Y		TRUE	TRUE	TRUE
RBBP7	Q16576	RBBP7 Histone-binding protein RBBP7	5	23.94	17.92	18.13	19.38	8.61	12.03	23.94	FALSE	0.804258					Q16576	RBBP7	370	6.8	42	Y		TRUE	FALSE	TRUE
RPS24	P62847	RPS24 40S ribosomal protein S24	5	21.53	18.93	19.45	19.65	9.67	10.77	21.53	FALSE	0.723247					P62847	RPS24	353	6.7	47	Y		FALSE	FALSE	FALSE
PRPF8	Q6P2Q9	PRPF8 Pre-mRNA-processing-splicing factor 8	5	25.07	19.58	14.45	17.93	12.97	10.01	25.07	TRUE	0.92475					Q6P2Q9	PRPF8	339	18.8	138	Y		TRUE	TRUE	TRUE
LUC7L2	Q9Y383	LUC7L2 Putative RNA-binding protein Luc7-like 2	5	21.58	16.78	17.29	17.06	14.78	12.51	21.58	FALSE	0.955799					Q9Y383	LUC7L2	332	11.6	106	Y		FALSE	TRUE	FALSE
PPP1CB	P62140	PPP1CB Serine/threonine-protein phosphatase PP1-beta catalytic subunit PPP1CB Serine/threonine-protein phosphatase PP1-be...	5	23.29	19.09	18.78	19.31	7.62	11.9	23.29	TRUE	0.748688					P62140	PPP1CB	323	5.3	32	Y		TRUE	TRUE	TRUE
YWHAH	Q04917	YWHAH 14-3-3 protein eta	5	23.1	19.66	23.1	16.55	8.58	11.03	21.09	TRUE	0.686225					Q04917	YWHAH	313	4.2	29	Y		TRUE	TRUE	TRUE
RPL35	P42766	RPL35 60S ribosomal protein L35	5	21.82	19.21	20.15	19.05	11.14	8.63	21.82	FALSE	0.712036					P42766	RPL35	302	4.1	53	Y		FALSE	FALSE	FALSE
RPL18A	Q02543	RPL18A 60S ribosomal protein L18a	5	22.2	19.62	15.15	22.2	10.04	10.9	22.09	TRUE	0.75531					Q02543	RPL18A	300	5.6	37	Y		TRUE	TRUE	TRUE
RANGAP1	P46060	RANGAP1 Ran GTPase-activating protein 1	5	24.11	20.73	16.64	19.69	8.6	10.23	24.11	TRUE	0.752541					P46060	RANGAP1	283	14.5	65	Y		TRUE	TRUE	TRUE
RPL10A	P62906	RPL10A 60S ribosomal protein L10a	5	21.09	19.53	21.09	20.26	8.13	10.64	20.36	TRUE	0.64274					P62906	RPL10A	280	7.6	44	Y		TRUE	TRUE	TRUE
RPL34	P49207	RPL34 60S ribosomal protein L34	5	23.87	19.17	16.4	19.57	10.54	10.45	23.87	TRUE	0.813565					P49207	RPL34	247	3	12	Y		TRUE	TRUE	TRUE
SRSF11	Q05519	SRSF11 Serine/arginine-rich splicing factor 11	5	21.23	14.87	19.17	15.61	14.81	14.31	21.23	FALSE	1.0141					Q05519	SRSF11	243	6.3	40	Y		FALSE	TRUE	TRUE
STIP1	P31948	STIP1 Stress-induced-phosphoprotein 1	5	21.16	21.16	20.41	19.06	9.02	10.18	20.18	TRUE	0.649513					P31948	STIP1	237	8.3	67	Y		TRUE	TRUE	TRUE
PARK7	Q99497	PARK7 Protein deglycase DJ-1	5	21.03	18.59	21.03	19.18	9.02	11.48	20.71	TRUE	0.70085					Q99497	PARK7	236	4.2	20	Y		TRUE	TRUE	TRUE
U2AF2	P26368	U2AF2 Splicing factor U2AF 65 kDa subunit	5	25.19	17.86	16.97	19.64	10.73	9.6	25.19	FALSE	0.835689					P26368	U2AF2	231	4.5	27	Y		TRUE	FALSE	TRUE
VDAC1	P21796	VDAC1 Voltage-dependent anion-selective channel protein 1 VDAC1 Voltage-dependent anion-selective channel pr...	5	27.7	17.65	19.67	18.36	6.4	10.21	27.7	TRUE	0.795797					P21796	VDAC1	213	2.8	27	Y		TRUE	TRUE	TRUE
EPB41L2	O43491	EPB41L2 Band 4.1-like protein 2	5	22.77	16.92	15.49	20.68	10	14.15	22.77	FALSE	0.883782					O43491	EPB41L2	191	17.9	63	Y		FALSE	TRUE	TRUE
SSBP1	Q04837	SSBP1 Single-stranded DNA-binding protein, mitochondrial SSBP1 Single-stranded DNA-binding protein, mitocho...	5	24.59	18.04	19.81	18.22	8.73	10.6	24.59	TRUE	0.783307					Q04837	SSBP1	169	3.4	18			TRUE	TRUE	TRUE
PDIA4	P13667	PDIA4 Protein disulfide-isomerase A4	5	24.6	17.72	18.06	20.17	7.44	12.02	24.6	TRUE	0.787489					P13667	PDIA4	168	8.8	42			TRUE	TRUE	TRUE
HSPE1	P61604	HSPE1 10 kDa heat shock protein, mitochondrial	5	23.64	17.49	22.98	16.98	7.47	11.44	23.64	TRUE	0.740644					P61604	HSPE1	167	4.2	16			TRUE	TRUE	TRUE
UCHL1	P09936	UCHL1 Ubiquitin carboxyl-terminal hydrolase isozyme L1 UCHL1 Ubiquitin carboxyl-terminal hydrolase isozym...	5	22.65	18.24	18.34	18.96	8.63	13.17	22.65	FALSE	0.800324					P09936	UCHL1	167	4.6	27			FALSE	TRUE	TRUE
ZCCHC17	Q9NP64	ZCCHC17 Nucleolar protein of 40 kDa	5	20.85	17.43	20.85	17.26	12.96	14.82	16.68	FALSE	0.800504					Q9NP64	ZCCHC17	95	9.2	32			FALSE	TRUE	TRUE
ALDOC	P09972	ALDOC Fructose-bisphosphate aldolase C	5	20.57	19.43	18.5	19.43	8.79	13.28	20.57	FALSE	0.743375					P09972	ALDOC	92	2.5	13			TRUE	TRUE	FALSE
RHOA	P61586	RHOA Transforming protein RhoA	5	22.8	17.21	15.81	21.36	9.78	13.02	22.8	TRUE	0.838544					P61586	RHOA	87	3	15			TRUE	TRUE	TRUE
GLG1	Q92896	GLG1 Golgi apparatus protein 1	5	24.14	24.14	13.33	18.24	17.57	10.52	16.19	FALSE	0.79483					Q92896	GLG1	28	1.7	4			FALSE	FALSE	FALSE
EPHA8	P29322	EPHA8 Ephrin type-A receptor 8	5	20.32	18.62	18.02	20.32	10.36	13.41	19.27	FALSE	0.755618					P29322	EPHA8	20	1	1			FALSE	FALSE	FALSE
SLC29A1	Q99808	SLC29A1 Equilibrative nucleoside transporter 1	5	20.78	18.87	15.29	20.78	9.82	15.43	19.8	FALSE	0.819985					Q99808	SLC29A1	19	1.3	3			FALSE	TRUE	TRUE
LNPEP	Q9UIQ6	LNPEP Leucyl-cystinyl aminopeptidase	5	19.75	18.36	17.76	17.49	12.48	14.16	19.75	TRUE	0.865324					Q9UIQ6	LNPEP	4	1	1			TRUE	TRUE	TRUE
SCAMP4	Q969E2	SCAMP4 Secretory carrier-associated membrane protein 4 SCAMP4 Secretory carrier-associated membrane prote...	5	20.09	18.22	16.77	19.72	9.32	15.88	20.09	TRUE	0.827819					Q969E2	SCAMP4	2	1	1			TRUE	TRUE	TRUE
MME	P08473	MME Neprilysin	5	19.66	18.49	17.7	19.39	10.17	14.58	19.66	FALSE	0.799028					P08473	MME	2	1	1			TRUE	FALSE	FALSE
CA12	O43570	CA12 Carbonic anhydrase 12	5	23.73	18.93	18.07	23.73	6.5	16.71	16.06	TRUE	0.646633					O43570	CA12	1	58	58			TRUE	TRUE	TRUE
BTN3A3	O00478	BTN3A3 Butyrophilin subfamily 3 member A3	5	20.75	17.84	16.35	20.75	9.82	16.75	18.47	FALSE	0.819803					O00478	BTN3A3	1	1	1			FALSE	FALSE	FALSE
PCDH17	O14917	PCDH17 Protocadherin-17	5	21.43	19.16	18.69	21.43	10.42	14.17	16.14	FALSE	0.687078					O14917	PCDH17	1	1	1			TRUE	FALSE	TRUE
SLC20A2	Q08357	SLC20A2 Sodium-dependent phosphate transporter 2	5	22.99	18.68	14.35	18.39	9.51	16.08	22.99	FALSE	0.944769					Q08357	SLC20A2	1	1	1			TRUE	FALSE	FALSE
FZD2	Q14332	FZD2 Frizzled-2	5	22.19	13.5	15.91	22.19	9.96	18.17	20.28	FALSE	0.938178					Q14332	FZD2	1	1	1			FALSE	FALSE	FALSE
LRFN3	Q9BTN0	LRFN3 Leucine-rich repeat and fibronectin type-III domain-containing protein 3 LRFN3 Leucine-rich repeat and fibronectin type-III...	5	22.03	16.32	17.88	22.03	8.74	13.89	21.13	FALSE	0.778232					Q9BTN0	LRFN3	1	1	1			FALSE	FALSE	FALSE
ITGA4	P13612	ITGA4 Integrin alpha-4	5	20.71	17.64	18.68	20.71	9.48	15.04	18.46	TRUE	0.753638					P13612	ITGA4	0	0	0			TRUE	TRUE	TRUE
NECTIN1	Q15223	NECTIN1 Nectin-1	5	18.97	18.01	18.87	18.97	9.87	17.13	17.16	TRUE	0.790689					Q15223	NECTIN1	0	0	0			TRUE	TRUE	TRUE
ACE	P12821	ACE Angiotensin-converting enzyme	5	20.85	18.06	18.95	20.85	9.16	14.24	18.73	FALSE	0.728137					P12821	ACE	0	0	0			FALSE	FALSE	FALSE
TGFBR1	P36897	TGFBR1 TGF-beta receptor type-1	5	24.41	17.29	17.3	24.41	6.9	14.32	19.79	FALSE	0.695085					P36897	TGFBR1	0	0	0			FALSE	FALSE	FALSE
FCGRT	P55899	FCGRT IgG receptor FcRn large subunit p51	5	23.46	16.26	14.48	16.92	10.95	17.92	23.46	FALSE	1.09799					P55899	FCGRT	0	0	0			FALSE	FALSE	FALSE
GFRA1	P56159	GFRA1 GDNF family receptor alpha-1	5	21.91	16.13	17.75	21.91	10.01	15.26	18.95	FALSE	0.792615					P56159	GFRA1	0	0	0			FALSE	TRUE	TRUE
PTPRJ	Q12913	PTPRJ Receptor-type tyrosine-protein phosphatase eta PTPRJ Receptor-type tyrosine-protein phosphatase e...	5	21.65	17.34	18.41	21.65	9.41	13.46	19.74	FALSE	0.742334					Q12913	PTPRJ	0	0	0			FALSE	FALSE	FALSE
CLMP	Q9H6B4	CLMP CXADR-like membrane protein	5	19.01	15.77	19.01	17.73	11.27	17.57	18.65	FALSE	0.904399					Q9H6B4	CLMP	0	0	0			FALSE	FALSE	FALSE
NONO	Q15233	NONO Non-POU domain-containing octamer-binding protein NONO Non-POU domain-containing octamer-binding pro...	4	23.54	16.56	18.8	18.43	10.54	12.14	23.54	TRUE	0.859268					Q15233	NONO	505	22.4	387			TRUE	TRUE	TRUE
RPL11	P62913	RPL11 60S ribosomal protein L11	4	23.06	17.1	17.98	19.75	10.73	11.38	23.06	TRUE	0.823819					P62913	RPL11	495	4.7	23			TRUE	TRUE	TRUE
PTBP1	P26599	PTBP1 Polypyrimidine tract-binding protein 1	4	21.32	19.05	20.86	19.45	8.74	10.57	21.32	TRUE	0.684468					P26599	PTBP1	438	10.2	110			TRUE	TRUE	TRUE
XRCC5	P13010	XRCC5 X-ray repair cross-complementing protein 5	4	25.03	19.01	17.66	19.98	8.67	9.65	25.03	TRUE	0.765225					P13010	XRCC5	428	9.1	70			TRUE	TRUE	TRUE
CCT6A	P40227	CCT6A T-complex protein 1 subunit zeta	4	21.27	19.19	20.01	21.23	7.33	10.98	21.27	TRUE	0.654973					P40227	CCT6A	413	14	145			TRUE	TRUE	TRUE
RPS23	P62266	RPS23 40S ribosomal protein S23	4	21.42	20.98	17.14	20.24	10.36	9.86	21.42	FALSE	0.713502					P62266	RPS23	413	5.1	30			FALSE	FALSE	TRUE
RPS27	P42677	RPS27 40S ribosomal protein S27	4	26.51	18.27	15.24	19.16	9.6	11.22	26.51	TRUE	0.898614					P42677	RPS27	411	3.2	26			TRUE	TRUE	TRUE
HNRNPA0	Q13151	HNRNPA0 Heterogeneous nuclear ribonucleoprotein A0 HNRNPA0 Heterogeneous nuclear ribonucleoprotein A0...	4	26.14	17.46	14.55	22.24	9.27	10.33	26.14	TRUE	0.843134					Q13151	HNRNPA0	405	4.9	31			TRUE	TRUE	TRUE
HIST3H3	Q16695	HIST3H3 Histone H3.1t	4	22	19.21	21.72	19.18	6.75	11.15	22	FALSE	0.663783					Q16695	HIST3H3	383	5	44			FALSE	FALSE	FALSE
EFTUD2	Q15029	EFTUD2 116 kDa U5 small nuclear ribonucleoprotein component EFTUD2 116 kDa U5 small nuclear ribonucleoprotein ...	4	23.31	18.31	17	23.31	9.39	8.7	23.29	TRUE	0.705902					Q15029	EFTUD2	381	10.3	94			TRUE	TRUE	TRUE
PDIA6	Q15084	PDIA6 Protein disulfide-isomerase A6	4	24.44	15.71	18.46	20.56	6.83	14.01	24.44	TRUE	0.827334					Q15084	PDIA6	357	7.3	52			TRUE	TRUE	TRUE
RPS25	P62851	RPS25 40S ribosomal protein S25	4	22.42	18.96	22.42	18.69	8.91	8.93	22.09	FALSE	0.664724					P62851	RPS25	356	6.4	38			TRUE	TRUE	FALSE
SNRPD2	P62316	SNRPD2 Small nuclear ribonucleoprotein Sm D2	4	26.42	19.24	17.46	19.25	6.57	11.06	26.42	FALSE	0.78731					P62316	SNRPD2	340	4.5	38			TRUE	TRUE	FALSE
RPSA	P08865	RPSA 40S ribosomal protein SA	4	22.66	20.77	19.04	22.66	6.27	8.67	22.59	TRUE	0.600768					P08865	RPSA	335	7.3	66			TRUE	TRUE	TRUE
RPS19	P39019	RPS19 40S ribosomal protein S19	4	22.41	21.01	22.41	17.63	8.03	10.01	20.91	TRUE	0.638002					P39019	RPS19	334	8.3	61			TRUE	TRUE	TRUE
MCM3	P25205	MCM3 DNA replication licensing factor MCM3	4	25.37	21.44	12.26	21.89	9.9	9.14	25.37	TRUE	0.798885					P25205	MCM3	322	6.5	65			TRUE	TRUE	TRUE
EIF5A2	Q9GZV4	EIF5A2 Eukaryotic translation initiation factor 5A-2 EIF5A2 Eukaryotic translation initiation factor 5A...	4	19.71	19.01	19.53	19.71	8.63	13.49	19.62	TRUE	0.716567					Q9GZV4	EIF5A2	314	3	15			TRUE	TRUE	TRUE
PFN1	P07737	PFN1 Profilin-1	4	22.63	20.23	22.63	17.92	8.41	11.49	19.32	TRUE	0.645278					P07737	PFN1	308	6.6	46			TRUE	TRUE	TRUE
RPL13A	P40429	RPL13A 60S ribosomal protein L13a	4	22.36	18.75	18.62	18.76	11.74	9.76	22.36	TRUE	0.7814					P40429	RPL13A	294	6.2	60			TRUE	TRUE	TRUE
SRSF1	Q07955	SRSF1 Serine/arginine-rich splicing factor 1	4	23.57	19.33	16.81	21.48	8.15	10.67	23.57	FALSE	0.735682					Q07955	SRSF1	280	8.7	60			TRUE	FALSE	TRUE
PCNA	P12004	PCNA Proliferating cell nuclear antigen	4	22.79	19.11	18.4	20.41	8.65	10.64	22.79	TRUE	0.726519					P12004	PCNA	268	6.2	70			TRUE	TRUE	TRUE
PRPF19	Q9UMS4	PRPF19 Pre-mRNA-processing factor 19	4	23.37	16.73	16.74	22.53	9.65	10.98	23.37	TRUE	0.785714					Q9UMS4	PRPF19	262	8.1	48			TRUE	TRUE	TRUE
SF1	Q15637	SF1 Splicing factor 1	4	23.45	21.49	15.74	22.93	6.73	9.65	23.45	TRUE	0.662068					Q15637	SF1	256	7.9	64			TRUE	TRUE	TRUE
HNRNPUL1	Q9BUJ2	HNRNPUL1 Heterogeneous nuclear ribonucleoprotein U-like protein 1 HNRNPUL1 Heterogeneous nuclear ribonucleoprotein U...	4	23.46	19.93	15.05	22.56	6.72	12.28	23.46	TRUE	0.737921					Q9BUJ2	HNRNPUL1	254	14.2	68			TRUE	TRUE	TRUE
RPN1	P04843	RPN1 Dolichyl-diphosphooligosaccharide--protein glycosyltransferase subunit 1 RPN1 Dolichyl-diphosphooligosaccharide--protein gl...	4	23.81	18.22	15.58	23.81	8.43	11.71	22.24	TRUE	0.735636					P04843	RPN1	246	4.3	37			TRUE	TRUE	TRUE
DYNLL1	P63167	DYNLL1 Dynein light chain 1, cytoplasmic	4	22.28	17.45	15.21	20.52	9.04	15.5	22.28	TRUE	0.880406					P63167	DYNLL1	240	2.1	22			TRUE	TRUE	TRUE
EIF3L	Q9Y262	EIF3L Eukaryotic translation initiation factor 3 subunit L EIF3L Eukaryotic translation initiation factor 3 s...	4	26.39	16.89	14.03	26.39	11.7	8.72	22.27	TRUE	0.744896					Q9Y262	EIF3L	204	5.3	24			TRUE	TRUE	TRUE
FKBP4	Q02790	FKBP4 Peptidyl-prolyl cis-trans isomerase FKBP4	4	21.93	21.93	21.04	20.16	5.72	11.29	19.86	TRUE	0.584033					Q02790	FKBP4	197	8.2	58			TRUE	TRUE	TRUE
IMPDH2	P12268	IMPDH2 Inosine-5'-monophosphate dehydrogenase 2	4	23.78	20.35	16.48	20.52	9.13	9.74	23.78	TRUE	0.743679					P12268	IMPDH2	195	3.5	29			TRUE	TRUE	TRUE
HACD3	Q9P035	HACD3 Very-long-chain (3R)-3-hydroxyacyl-CoA dehydratase 3 HACD3 Very-long-chain (3R)-3-hydroxyacyl-CoA dehyd...	4	25.5	20.53	13.4	19.45	10.26	10.85	25.5	TRUE	0.873173					Q9P035	HACD3	176	3.5	27			TRUE	TRUE	TRUE
GDI2	P50395	GDI2 Rab GDP dissociation inhibitor beta	4	20.22	18.78	18.96	19.83	7.49	14.71	20.22	TRUE	0.736842					P50395	GDI2	166	5.4	33			TRUE	TRUE	TRUE
CLIC1	O00299	CLIC1 Chloride intracellular channel protein 1	4	21.85	20.09	15.45	21.13	7.93	13.55	21.85	TRUE	0.764602					O00299	CLIC1	147	3.3	17			TRUE	TRUE	TRUE
NPEPPS	P55786	NPEPPS Puromycin-sensitive aminopeptidase	4	20.82	17.61	19.23	20.02	9.44	12.89	20.82	FALSE	0.758881					P55786	NPEPPS	123	4.5	45			FALSE	FALSE	TRUE
PEBP1	P30086	PEBP1 Phosphatidylethanolamine-binding protein 1	4	21.61	19.82	18.92	19.71	8.99	10.95	21.61	TRUE	0.710864					P30086	PEBP1	101	4.6	14			TRUE	TRUE	TRUE
CTNNB1	P35222	CTNNB1 Catenin beta-1	4	24.17	14.82	16.71	19.69	10.05	14.56	24.17	TRUE	0.952362					P35222	CTNNB1	78	2.6	26			TRUE	TRUE	TRUE
RHOC	P08134	RHOC Rho-related GTP-binding protein RhoC	4	23.59	17.12	16.47	20.43	9.06	13.33	23.59	FALSE	0.851166					P08134	RHOC	77	1.8	7			FALSE	FALSE	FALSE
WDR6	Q9NNW5	WDR6 WD repeat-containing protein 6	4	23.7	19.01	16.9	23.7	8.53	10.5	21.36	TRUE	0.677571					Q9NNW5	WDR6	12	3.8	16			TRUE	TRUE	TRUE
LDLR	P01130	LDLR Low-density lipoprotein receptor	4	19.59	15.15	19.59	17.71	13.05	16.44	18.06	FALSE	0.906578					P01130	LDLR	7	15.7	50			TRUE	FALSE	FALSE
SYNGR2	O43760	SYNGR2 Synaptogyrin-2	4	26.55	14.72	11.71	18.67	10.48	17.89	26.55	FALSE	1.21774					O43760	SYNGR2	6	1	1			TRUE	TRUE	FALSE
ROBO2	Q9HCK4	ROBO2 Roundabout homolog 2	4	21.28	17.36	18.5	21.28	9.88	13.72	19.26	FALSE	0.750088					Q9HCK4	ROBO2	5	1	1			TRUE	FALSE	FALSE
COLEC12	Q5KU26	COLEC12 Collectin-12	4	22.23	15.49	16.18	16.88	12.92	16.3	22.23	FALSE	1.05973					Q5KU26	COLEC12	2	1	1			FALSE	FALSE	FALSE
CSPG5	O95196	CSPG5 Chondroitin sulfate proteoglycan 5	4	21.41	15.52	20.59	21.41	7.91	18.3	16.28	TRUE	0.7387					O95196	CSPG5	1	1	1			TRUE	TRUE	TRUE
GPC3	P51654	GPC3 Glypican-3	4	20.57	17.17	20.57	17.97	9.44	17.45	17.41	TRUE	0.795189					P51654	GPC3	1	1	1			TRUE	TRUE	TRUE
FAM234A	Q9H0X4	FAM234A Protein FAM234A	4	20.52	16.89	18.79	19.56	9.98	14.27	20.52	TRUE	0.810463					Q9H0X4	FAM234A	1	1	1			TRUE	TRUE	TRUE
GOLM1	Q8NBJ4	GOLM1 Golgi membrane protein 1	4	22.5	22.5	14.92	19.37	15.16	10.9	17.16	FALSE	0.761049					Q8NBJ4	GOLM1	1	1	1			TRUE	FALSE	TRUE
SLC26A6	Q9BXS9	SLC26A6 Solute carrier family 26 member 6	4	24.12	17.49	16.73	24.12	6.71	12.48	22.48	FALSE	0.714261					Q9BXS9	SLC26A6	1	1	1			FALSE	FALSE	TRUE
NRP2	O60462	NRP2 Neuropilin-2	4	20.42	17.75	20.14	20.42	9.61	15	17.08	TRUE	0.714972					O60462	NRP2	0	0	0			TRUE	TRUE	TRUE
TMEM206	Q9H813	TMEM206 Transmembrane protein 206	4	20.66	19.63	14.55	20.66	10.34	14.68	20.14	TRUE	0.823487					Q9H813	TMEM206	0	0	0			TRUE	TRUE	TRUE
IL6ST	P40189	IL6ST Interleukin-6 receptor subunit beta	4	21.3	19.73	21.3	20.01	10.05	12.94	15.97	FALSE	0.63827					P40189	IL6ST	0	0	0			FALSE	TRUE	FALSE
CDH3	P22223	CDH3 Cadherin-3	4	21.37	15.25	17.96	21.37	10.35	18.04	17.03	FALSE	0.832173					P22223	CDH3	0	0	0			FALSE	FALSE	FALSE
FLT4	P35916	FLT4 Vascular endothelial growth factor receptor 3 FLT4 Vascular endothelial growth factor receptor 3...	4	21.27	17.29	19.56	21.27	9.52	14.39	17.97	FALSE	0.720578					P35916	FLT4	0	0	0			TRUE	FALSE	FALSE
ITGA8	P53708	ITGA8 Integrin alpha-8	4	20	17.26	18.4	20	10.12	16.61	17.6	FALSE	0.796443					P53708	ITGA8	0	0	0			TRUE	FALSE	TRUE
MICB	A0A0G2JNW8	MICB MHC class I polypeptide-related sequence B	4	20.77	19.55	16.65	20.77	10.16	14.61	18.26	FALSE	0.75531					A0A0G2JNW8	MICB	0	0	0			FALSE	FALSE	FALSE
SLC22A5	O76082	SLC22A5 Solute carrier family 22 member 5	4	20.21	18.56	16.43	20.21	9.24	16.31	19.25	FALSE	0.811594					O76082	SLC22A5	0	0	0			TRUE	FALSE	FALSE
ADGRL1	O94910	ADGRL1 Adhesion G protein-coupled receptor L1	4	21.45	19.48	16.99	21.45	9.29	13.96	18.81	FALSE	0.726174					O94910	ADGRL1	0	0	0			TRUE	FALSE	TRUE
TSPAN31	Q12999	TSPAN31 Tetraspanin-31	4	22.66	15.38	15.24	19.59	10.19	16.95	22.66	FALSE	0.991834					Q12999	TSPAN31	0	0	0			FALSE	FALSE	FALSE
KIAA1549	Q9HCM3	KIAA1549 UPF0606 protein KIAA1549	4	20.18	17	15.6	20.18	10.22	17.18	19.82	FALSE	0.894657					Q9HCM3	KIAA1549	0	0	0			TRUE	FALSE	FALSE
KIAA1161	Q6NSJ0	KIAA1161 Uncharacterized family 31 glucosidase KIAA1161 KIAA1161 Uncharacterized family 31 glucosidase KIA...	4	21.63	14.65	18.54	21.63	9.83	13.79	21.56	FALSE	0.824152					Q6NSJ0	KIAA1161	0	0	0			FALSE	FALSE	FALSE
ACVR2B	Q13705	ACVR2B Activin receptor type-2B	4	20.87	16.42	18.48	20.87	9.77	15.65	18.81	FALSE	0.793079					Q13705	ACVR2B	0	0	0			FALSE	FALSE	TRUE
SDK1	Q7Z5N4	SDK1 Protein sidekick-1	4	19.9	18.16	19.9	18.13	10.39	15.46	17.96	FALSE	0.779676					Q7Z5N4	SDK1	0	0	0			FALSE	FALSE	FALSE
GPR50	Q13585	GPR50 Melatonin-related receptor	4	22.84	20.52	15.26	22.84	10.95	12.64	17.79	FALSE	0.705902					Q13585	GPR50	0	0	0			FALSE	TRUE	TRUE
JKAMP	Q9P055	JKAMP JNK1/MAPK8-associated membrane protein	4	20.41	17.92	17.11	19.31	10.93	14.32	20.41	FALSE	0.840265					Q9P055	JKAMP	0	0	0			FALSE	FALSE	FALSE
CDH7	Q9ULB5	CDH7 Cadherin-7	4	21.5	16.53	17.91	21.5	10.78	17.07	16.21	FALSE	0.78763					Q9ULB5	CDH7	0	0	0			FALSE	FALSE	FALSE
HSPA5	P11021	HSPA5 78 kDa glucose-regulated protein	3	24.49	18.71	19.61	18.29	7.99	10.92	24.49	TRUE	0.766649					P11021	HSPA5	661	23.9	146			TRUE	TRUE	TRUE
HNRNPM	P52272	HNRNPM Heterogeneous nuclear ribonucleoprotein M	3	25.23	18.14	17.43	20.8	8.85	9.55	25.23	TRUE	0.773993					P52272	HNRNPM	520	17.6	154			TRUE	TRUE	TRUE
RPS14	P62263	RPS14 40S ribosomal protein S14	3	25.97	16.85	21.55	21.16	6	8.47	25.97	TRUE	0.678979					P62263	RPS14	514	5.4	30			TRUE	TRUE	TRUE
MYH9	P35579	MYH9 Myosin-9	3	23.24	18.36	19.68	18.55	9.24	10.93	23.24	TRUE	0.767097					P35579	MYH9	448	51.8	667			TRUE	TRUE	TRUE
DHX15	O43143	DHX15 Pre-mRNA-splicing factor ATP-dependent RNA helicase DHX15 DHX15 Pre-mRNA-splicing factor ATP-dependent RNA h...	3	23.3	18.52	15.31	20.87	12.26	9.75	23.3	TRUE	0.828336					O43143	DHX15	432	11	165			TRUE	TRUE	TRUE
CCT2	P78371	CCT2 T-complex protein 1 subunit beta	3	22.88	19.45	19.29	19.44	7.12	11.82	22.88	TRUE	0.718804					P78371	CCT2	428	19.3	245			TRUE	TRUE	TRUE
C1QBP	Q07021	C1QBP Complement component 1 Q subcomponent-binding protein, mitochondrial C1QBP Complement component 1 Q subcomponent-bindin...	3	27.53	19.56	19.7	21.21	4.62	7.38	27.53	FALSE	0.653713					Q07021	C1QBP	420	10.5	408			TRUE	FALSE	TRUE
EIF4A3	P38919	EIF4A3 Eukaryotic initiation factor 4A-III	3	23.07	19.18	18.81	21.11	8.17	9.66	23.07	TRUE	0.692047					P38919	EIF4A3	418	6.3	44			TRUE	TRUE	TRUE
RPS15A	P62244	RPS15A 40S ribosomal protein S15a	3	21.13	20.06	19.91	19.13	8.72	11.05	21.13	TRUE	0.692047					P62244	RPS15A	401	5.7	34			TRUE	TRUE	TRUE
RPS20	P60866	RPS20 40S ribosomal protein S20	3	21.29	19.16	20.89	18.52	9.22	10.91	21.29	FALSE	0.707188					P60866	RPS20	383	4.9	22			FALSE	FALSE	TRUE
Uncharacterized	H3BN98	protein	3	21.74	19.71	18.67	19.28	8.56	12.05	21.74	FALSE	0.734478					H3BN98	H3BN98	381	3.6	15			FALSE	TRUE	TRUE
ILF3	Q12906	ILF3 Interleukin enhancer-binding factor 3	3	26.93	16.93	19.8	18.73	6.47	11.13	26.93	TRUE	0.802921					Q12906	ILF3	379	10.1	99			TRUE	TRUE	TRUE
RPL10	P27635	RPL10 60S ribosomal protein L10	3	21.88	19.65	15.36	21.88	10.12	12.09	20.9	TRUE	0.757778					P27635	RPL10	369	5	42			TRUE	TRUE	TRUE
RBM39	Q14498	RBM39 RNA-binding protein 39	3	23.43	16.77	17.12	19.52	10.49	12.66	23.43	TRUE	0.872121					Q14498	RBM39	366	11.1	127			TRUE	TRUE	TRUE
SLC25A3	Q00325	SLC25A3 Phosphate carrier protein, mitochondrial	3	25.9	16.22	16.34	20.06	8.89	12.59	25.9	TRUE	0.900418					Q00325	SLC25A3	362	4.4	40			TRUE	TRUE	TRUE
GART	P22102	GART Trifunctional purine biosynthetic protein adenosine-3 GART Trifunctional purine biosynthetic protein ade...	3	21.96	21.61	19.79	21.96	6.73	9.07	20.84	TRUE	0.578283					P22102	GART	336	9.7	51			TRUE	TRUE	TRUE
RPL31	P62899	RPL31 60S ribosomal protein L31	3	27.74	18.87	27.74	16.36	6.58	11.77	18.68	TRUE	0.588058					P62899	RPL31	335	4.3	23			TRUE	TRUE	TRUE
RARS	P54136	RARS Arginine--tRNA ligase, cytoplasmic	3	24.9	18.47	16.17	20.13	10.67	9.66	24.9	TRUE	0.825817					P54136	RARS	333	9.4	47			TRUE	TRUE	TRUE
SNRNP200	O75643	SNRNP200 U5 small nuclear ribonucleoprotein 200 kDa helicase SNRNP200 U5 small nuclear ribonucleoprotein 200 kD...	3	23.77	18.97	18.78	22.78	8.27	7.44	23.77	TRUE	0.652239					O75643	SNRNP200	333	18.3	126			TRUE	TRUE	TRUE
DSP	P15924	DSP Desmoplakin	3	22.51	13.46	12.84	22.51	10.7	20.85	19.65	TRUE	1.04897					P15924	DSP	328	14	201			TRUE	TRUE	TRUE
RPS5	P46782	RPS5 40S ribosomal protein S5	3	22.38	17.82	18.44	20.05	10.48	10.85	22.38	TRUE	0.776239					P46782	RPS5	321	5.5	25			TRUE	TRUE	TRUE
CSE1L	P55060	CSE1L Exportin-2	3	22.06	18.37	18.54	20.37	9.21	11.44	22.06	TRUE	0.745635					P55060	CSE1L	318	7.9	59			TRUE	TRUE	TRUE
PPP2R1A	P30153	PPP2R1A Serine/threonine-protein phosphatase 2A 65 kDa regulatory subunit A alpha isoform PPP2R1A Serine/threonine-protein phosphatase 2A 65...	3	21.59	20.1	19.35	17.28	9.33	12.36	21.59	FALSE	0.762912					P30153	PPP2R1A	316	5	35			FALSE	TRUE	TRUE
MTHFD1	P11586	MTHFD1 C-1-tetrahydrofolate synthase, cytoplasmic	3	21.79	20.63	17.44	21.79	7.06	12.52	20.57	TRUE	0.670732					P11586	MTHFD1	311	10.9	105			TRUE	TRUE	TRUE
RUVBL2	Q9Y230	RUVBL2 RuvB-like 2	3	23.86	18.71	16.77	22.31	7.63	10.72	23.86	TRUE	0.730403					Q9Y230	RUVBL2	310	12.9	96			TRUE	TRUE	TRUE
BUB3	O43684	BUB3 Mitotic checkpoint protein BUB3	3	22	17.82	19.27	19.9	7.58	13.43	22	FALSE	0.754694					O43684	BUB3	298	3.8	14			TRUE	FALSE	TRUE
MARS	P56192	MARS Methionine--tRNA ligase, cytoplasmic	3	26.79	18.49	15.24	26.79	7.01	8.48	23.98	TRUE	0.652181					P56192	MARS	295	7.3	45			TRUE	TRUE	TRUE
EIF4G1	Q04637	EIF4G1 Eukaryotic translation initiation factor 4 gamma 1 EIF4G1 Eukaryotic translation initiation factor 4 ...	3	21.41	21.41	15.83	20.31	9.71	11.82	20.92	TRUE	0.737619					Q04637	EIF4G1	293	25	153			TRUE	TRUE	TRUE
HSD17B10	Q99714	HSD17B10 3-hydroxyacyl-CoA dehydrogenase type-2	3	25.85	19.68	15.43	19.03	7.83	12.18	25.85	TRUE	0.847063					Q99714	HSD17B10	290	5.2	32			TRUE	TRUE	TRUE
MARCKS	P29966	MARCKS Myristoylated alanine-rich C-kinase substrate MARCKS Myristoylated alanine-rich C-kinase substra...	3	23.09	15.72	15.81	19.95	10.92	14.52	23.09	FALSE	0.942696					P29966	MARCKS	283	3.9	23			FALSE	TRUE	TRUE
EIF3I	Q13347	EIF3I Eukaryotic translation initiation factor 3 subunit I EIF3I Eukaryotic translation initiation factor 3 s...	3	21.07	18.09	19.79	21.07	8.85	11.51	20.69	FALSE	0.696353					Q13347	EIF3I	280	5.9	37			TRUE	FALSE	TRUE
C14orf166	Q9Y224	C14orf166 UPF0568 protein C14orf166	3	23.32	15.39	16.74	21.33	8.78	14.43	23.32	TRUE	0.87037					Q9Y224	C14ORF166	250	3.8	16			TRUE	TRUE	TRUE
SPTBN1	Q01082	SPTBN1 Spectrin beta chain, non-erythrocytic 1	3	21.19	17.17	19.27	19.48	9.26	13.62	21.19	FALSE	0.78809					Q01082	SPTBN1	250	31.3	390			FALSE	TRUE	TRUE
PGAM1	P18669	PGAM1 Phosphoglycerate mutase 1	3	21.6	18.53	21.6	18.1	9.79	12.83	19.16	TRUE	0.7175					P18669	PGAM1	239	5.1	30			TRUE	TRUE	TRUE
RPL35A	P18077	RPL35A 60S ribosomal protein L35a	3	22.46	17.53	17.88	20.58	11.71	9.84	22.46	FALSE	0.786033					P18077	RPL35A	220	4.2	23			TRUE	FALSE	TRUE
GANAB	Q14697	GANAB Neutral alpha-glucosidase AB	3	26.02	18.14	17.91	18.28	6.58	13.07	26.02	FALSE	0.840604					Q14697	GANAB	216	12.5	100			FALSE	TRUE	TRUE
RPL36A-HNRNPH2	H7BZ11	RPL36A-HNRNPH2 Protein RPL36A-HNRNPH2	3	23.12	18.79	17.23	19.85	11.16	9.84	23.12	FALSE	0.78969					H7BZ11	RPL36A-HNRNPH2	215	3.5	28			FALSE	FALSE	TRUE
RPL36AL	Q969Q0	RPL36AL 60S ribosomal protein L36a-like	3	23.36	18.64	17.05	19.67	11.48	9.79	23.36	FALSE	0.806178					Q969Q0	RPL36AL	203	3.5	19			FALSE	TRUE	TRUE
PSME3	P61289	PSME3 Proteasome activator complex subunit 3	3	21.58	19.89	18.22	19.39	11.17	9.74	21.58	FALSE	0.738957					P61289	PSME3	198	6.8	34			FALSE	FALSE	FALSE
CS	O75390	CS Citrate synthase, mitochondrial	3	22.22	18.12	18.31	16.02	11.56	13.78	22.22	TRUE	0.906768					O75390	CS	194	5.8	37			TRUE	TRUE	TRUE
RAB1B	Q9H0U4	RAB1B Ras-related protein Rab-1B	3	22.04	17.19	17.61	21.13	10.8	11.24	22.04	FALSE	0.788128					Q9H0U4	RAB1B	192	4.2	23			TRUE	FALSE	TRUE
HSPA4L	O95757	HSPA4L Heat shock 70 kDa protein 4L	3	21.26	19.93	19.22	19.46	9.61	10.52	21.26	TRUE	0.706193					O95757	HSPA4L	181	3.9	23			TRUE	TRUE	TRUE
YES1	P07947	YES1 Tyrosine-protein kinase Yes	3	24.11	17.59	15.65	18.49	9.84	14.33	24.11	TRUE	0.933308					P07947	YES1	179	1.9	18			TRUE	TRUE	TRUE
LYN	P07948	LYN Tyrosine-protein kinase Lyn	3	24.96	18.34	14.47	20.56	10.36	11.32	24.96	FALSE	0.873899					P07948	LYN	166	1.6	16			FALSE	FALSE	FALSE
GSTP1	P09211	GSTP1 Glutathione S-transferase P	3	22.78	18.31	17.82	19.41	8.39	13.3	22.78	TRUE	0.800684					P09211	GSTP1	164	6.4	90			TRUE	TRUE	TRUE
HADHA	P40939	HADHA Trifunctional enzyme subunit alpha, mitochondrial HADHA Trifunctional enzyme subunit alpha, mitochon...	3	22.02	17.46	18.38	18.77	8.57	14.79	22.02	TRUE	0.830983					P40939	HADHA	154	7.4	39			TRUE	TRUE	TRUE
H2AFY	O75367	H2AFY Core histone macro-H2A.1	3	24.53	21.17	17.38	19.78	8.18	8.96	24.53	TRUE	0.714384					O75367	H2AFY	148	6.5	69			TRUE	TRUE	TRUE
DSTN	P60981	DSTN Destrin	3	21.97	19.22	18.59	19.99	8.33	11.9	21.97	TRUE	0.730104					P60981	DSTN	131	2	7			TRUE	TRUE	TRUE
PGD	P52209	PGD 6-phosphogluconate dehydrogenase, decarboxylating PGD 6-phosphogluconate dehydrogenase, decarboxylat...	3	23.89	19.16	17.19	23.89	8.88	10.02	20.86	TRUE	0.660027					P52209	PGD	122	5.4	21			TRUE	TRUE	TRUE
BASP1	P80723	BASP1 Brain acid soluble protein 1	3	29.06	14.93	9.69	8.56	19.55	29.06	18.21	FALSE	2.01386					P80723	BASP1	121	5.2	38			FALSE	FALSE	FALSE
CTNNA1	P35221	CTNNA1 Catenin alpha-1	3	21.63	14.21	17.07	20.03	9.97	17.09	21.63	TRUE	0.948938					P35221	CTNNA1	114	3.5	48			TRUE	TRUE	TRUE
CTSD	P07339	CTSD Cathepsin D	3	22.97	15.1	15.77	22.97	10.03	13.9	22.23	FALSE	0.857355					P07339	CTSD	85	4.1	21			FALSE	TRUE	TRUE
CNP	P09543	CNP 2',3'-cyclic-nucleotide 3'-phosphodiesterase	3	22.75	21.02	16.31	20.88	8.31	10.73	22.75	FALSE	0.717918					P09543	CNP	70	1.7	8			FALSE	FALSE	TRUE
AMOT	Q4VCS5	AMOT Angiomotin	3	25.38	17.93	19.75	19.53	7.69	9.72	25.38	TRUE	0.747946					Q4VCS5	AMOT	44	3.3	27			TRUE	TRUE	TRUE
RAC3	P60763	RAC3 Ras-related C3 botulinum toxin substrate 3	3	22.2	17.68	17.21	22.2	9.9	12.77	20.24	FALSE	0.75162					P60763	RAC3	42	1.3	4			FALSE	TRUE	FALSE
KDELR2	P33947	KDELR2 ER lumen protein-retaining receptor 2	3	23.58	17.89	17.64	19.33	8.35	13.21	23.58	FALSE	0.822822					P33947	KDELR2	39	1.3	3			FALSE	FALSE	FALSE
SLC12A2	P55011	SLC12A2 Solute carrier family 12 member 2	3	20.87	20	14.99	19.56	11.66	12.92	20.87	FALSE	0.833181					P55011	SLC12A2	33	1.3	3			FALSE	TRUE	TRUE
STXBP3	O00186	STXBP3 Syntaxin-binding protein 3	3	23.43	17.2	13.96	21.54	8.27	15.6	23.43	FALSE	0.897533					O00186	STXBP3	13	1.3	2			FALSE	FALSE	TRUE
FAT1	Q14517	FAT1 Protocadherin Fat 1	3	20.9	16.16	20.38	19.81	8.26	14.49	20.9	FALSE	0.774623					Q14517	FAT1	3	3.3	8			FALSE	FALSE	FALSE
MELTF	P08582	MELTF Melanotransferrin	3	24.37	22.53	19.3	24.37	8.36	10.31	15.14	FALSE	0.510725					P08582	MELTF	2	1	1			TRUE	FALSE	FALSE
SLC2A14	Q8TDB8	SLC2A14 Solute carrier family 2, facilitated glucose transporter member 14 SLC2A14 Solute carrier family 2, facilitated gluco...	3	22.89	19.32	15.35	22.89	8.03	13.87	20.53	FALSE	0.737144					Q8TDB8	SLC2A14	2	1	1			FALSE	FALSE	FALSE
SPINT2	O43291	SPINT2 Kunitz-type protease inhibitor 2	3	21.67	20.27	13.85	20.19	9.43	14.58	21.67	FALSE	0.841097					O43291	SPINT2	1	1	1			FALSE	FALSE	FALSE
ADAM11	O75078	ADAM11 Disintegrin and metalloproteinase domain-containing protein 11 ADAM11 Disintegrin and metalloproteinase domain-co...	3	22.75	16.65	19.14	22.75	8.97	15.78	16.71	FALSE	0.708234					O75078	ADAM11	1	1	1			FALSE	FALSE	FALSE
CXCR4	P61073	CXCR4 C-X-C chemokine receptor type 4	3	22.36	18.89	17.55	22.36	8.9	13.44	18.85	FALSE	0.70051					P61073	CXCR4	1	1	1			FALSE	FALSE	FALSE
ASIC1	P78348	ASIC1 Acid-sensing ion channel 1	3	22.82	15.87	17.33	22.82	8.18	16.46	19.34	FALSE	0.785077					P78348	ASIC1	1	24	24			TRUE	TRUE	FALSE
LSAMP	Q13449	LSAMP Limbic system-associated membrane protein	3	21.76	17.58	17.95	21.76	9.92	15.25	17.55	FALSE	0.74568					Q13449	LSAMP	1	1	1			FALSE	FALSE	FALSE
C1orf159	Q96HA4	C1orf159 Uncharacterized protein C1orf159	3	22.59	19.14	16.31	22.59	9.09	13.83	19.04	FALSE	0.72295					Q96HA4	C1ORF159	1	2	2			FALSE	FALSE	FALSE
LRRC8D	Q7L1W4	LRRC8D Volume-regulated anion channel subunit LRRC8D LRRC8D Volume-regulated anion channel subunit LRRC...	3	24.73	12.52	22.46	24.73	7.21	14.93	18.14	FALSE	0.674594					Q7L1W4	LRRC8D	1	1	1			TRUE	FALSE	FALSE
SLC26A2	P50443	SLC26A2 Sulfate transporter	3	25.45	19.31	16.37	16.68	6.33	15.85	25.45	TRUE	0.909664					P50443	SLC26A2	0	0	0			TRUE	TRUE	TRUE
CD302	Q8IX05	CD302 CD302 antigen	3	20.85	17.14	16.31	20.85	11.52	16.16	18.02	TRUE	0.841621					Q8IX05	CD302	0	0	0			TRUE	TRUE	TRUE
SLC23A2	Q9UGH3	SLC23A2 Solute carrier family 23 member 2	3	21.23	21.23	17.46	20.64	8.46	12.94	19.26	TRUE	0.685319					Q9UGH3	SLC23A2	0	0	0			TRUE	TRUE	TRUE
WNT5A	P41221	WNT5A Protein Wnt-5a	3	20.53	13.49	18.82	20.53	9.46	19.61	18.08	FALSE	0.892316					P41221	WNT5A	0	0	0			TRUE	FALSE	FALSE
SLC19A2	O60779	SLC19A2 Thiamine transporter 1	3	20.73	17.62	14.55	20.73	11.03	16.83	19.24	FALSE	0.890359					O60779	SLC19A2	0	0	0			FALSE	FALSE	FALSE
ESAM	Q96AP7	ESAM Endothelial cell-selective adhesion molecule	3	20.61	18.55	13.18	19.99	9.6	18.07	20.61	FALSE	0.933488					Q96AP7	ESAM	0	0	0			FALSE	FALSE	FALSE
LHFPL2	Q6ZUX7	LHFPL2 Lipoma HMGIC fusion partner-like 2 protein	3	20.83	17.08	16.6	20.83	10.09	17.09	18.31	FALSE	0.834526					Q6ZUX7	LHFPL2	0	0	0			FALSE	FALSE	FALSE
LINGO1	Q96FE5	LINGO1 Leucine-rich repeat and immunoglobulin-like domain-containing nogo receptor-interacting protein 1 LINGO1 Leucine-rich repeat and immunoglobulin-like...	3	24.87	16.82	18.25	24.87	9.55	14.94	15.58	FALSE	0.668502					Q96FE5	LINGO1	0	0	0			TRUE	FALSE	FALSE
SIRPB1	Q5TFQ8	SIRPB1 Signal-regulatory protein beta-1 isoform 3	3	21.74	19.5	15.91	21.74	10.21	10.98	21.67	FALSE	0.749956					Q5TFQ8	SIRPB1	0	0	0			FALSE	FALSE	FALSE
LMLN	Q96KR4	LMLN Leishmanolysin-like peptidase	3	19.22	16.99	17.96	19.22	10.89	15.81	19.13	FALSE	0.84604					Q96KR4	LMLN	0	0	0			FALSE	FALSE	FALSE
IGSF1	Q8N6C5	IGSF1 Immunoglobulin superfamily member 1	3	20.44	17.83	19.3	20.44	10.43	13.35	18.65	FALSE	0.737016					Q8N6C5	IGSF1	0	0	0			FALSE	FALSE	FALSE
PCDHGA11	Q9Y5H2	PCDHGA11 Protocadherin gamma-A11	3	26.84	20.39	20.14	26.84	7.21	11.73	13.7	FALSE	0.484489					Q9Y5H2	PCDHGA11	0	0	0			FALSE	FALSE	FALSE
PLXND1	Q9Y4D7	PLXND1 Plexin-D1	3	23.13	14.27	23.13	20.06	10.4	11.77	20.38	FALSE	0.740515					Q9Y4D7	PLXND1	0	0	0			FALSE	FALSE	FALSE
RPL19	P84098	RPL19 60S ribosomal protein L19	2	21.55	17.71	20.75	16.92	10.72	12.35	21.55	FALSE	0.805706					P84098	RPL19	458	3.3	64			FALSE	FALSE	TRUE
TXN	P10599	TXN Thioredoxin	2	21.59	16.59	15.81	21.59	9.71	17.47	18.82	FALSE	0.85201					P10599	TXN	432	3.5	15			FALSE	TRUE	TRUE
RPL27A	P46776	RPL27A 60S ribosomal protein L27a	2	19.88	19.21	19.19	18.65	10.26	12.81	19.88	TRUE	0.752848					P46776	RPL27A	430	3.5	19			TRUE	TRUE	TRUE
RPL22	P35268	RPL22 60S ribosomal protein L22	2	24.51	18.36	19.6	18.16	8.44	10.94	24.51	FALSE	0.782074					P35268	RPL22	429	3.6	31			FALSE	FALSE	TRUE
FUS	P35637	FUS RNA-binding protein FUS	2	29.28	18.24	16.51	18.59	6.13	11.26	29.28	TRUE	0.874953					P35637	FUS	428	19	133			TRUE	TRUE	TRUE
RPL23A	P62750	RPL23A 60S ribosomal protein L23a	2	27.68	19.57	27.68	16.33	6.86	10.08	19.48	FALSE	0.572822					P62750	RPL23A	418	6.4	41			TRUE	FALSE	FALSE
RPS18	P62269	RPS18 40S ribosomal protein S18	2	27.54	18.13	27.54	17.5	6.5	8.15	22.17	FALSE	0.582872					P62269	RPS18	399	7.2	42			FALSE	TRUE	TRUE
ANXA2	P07355	ANXA2 Annexin A2	2	22.96	16.58	11.61	21.5	9.07	18.28	22.96	FALSE	1.01248					P07355	ANXA2	398	9.2	82			TRUE	FALSE	TRUE
PRDX4	Q13162	PRDX4 Peroxiredoxin-4	2	25.25	17	17.11	17.54	8.82	14.28	25.25	TRUE	0.936108					Q13162	PRDX4	394	3.6	29			TRUE	TRUE	TRUE
EPRS	P07814	EPRS Bifunctional glutamate/proline--tRNA ligase	2	21.13	19.53	17.36	20.42	9.51	12.05	21.13	TRUE	0.744896					P07814	EPRS	393	14.6	69			TRUE	TRUE	TRUE
PRDX6	P30041	PRDX6 Peroxiredoxin-6	2	21.81	16.98	21.24	18.3	9.97	11.7	21.81	TRUE	0.769285					P30041	PRDX6	388	6.8	63			TRUE	TRUE	TRUE
KPNA2	P52292	KPNA2 Importin subunit alpha-1	2	24.25	19.36	19.06	19.56	9.44	8.34	24.25	TRUE	0.724905					P52292	KPNA2	367	6	38			TRUE	TRUE	TRUE
SRSF7	Q16629	SRSF7 Serine/arginine-rich splicing factor 7	2	23.13	16.8	18.31	19.67	12.41	9.69	23.13	TRUE	0.825666					Q16629	SRSF7	351	4.7	34			TRUE	TRUE	TRUE
U2AF1	Q01081	U2AF1 Splicing factor U2AF 35 kDa subunit	2	24.11	17.5	16.75	20.53	10.35	10.76	24.11	FALSE	0.825484					Q01081	U2AF1	351	3.5	16			FALSE	FALSE	TRUE
IGF2BP1	Q9NZI8	IGF2BP1 Insulin-like growth factor 2 mRNA-binding protein 1 IGF2BP1 Insulin-like growth factor 2 mRNA-binding ...	2	24.35	19.41	18.57	20.84	7.88	8.94	24.35	TRUE	0.699932					Q9NZI8	IGF2BP1	343	7.4	48			TRUE	TRUE	TRUE
ACTN4	O43707	ACTN4 Alpha-actinin-4	2	20.41	16.91	20.41	16.02	12.92	15.39	18.36	FALSE	0.874953					O43707	ACTN4	335	28.4	1023			TRUE	FALSE	TRUE
SRSF6	Q13247	SRSF6 Serine/arginine-rich splicing factor 6	2	24.31	18.93	15.5	18.63	11.95	10.67	24.31	FALSE	0.88447					Q13247	SRSF6	326	3.9	53			FALSE	TRUE	TRUE
SPTAN1	Q13813	SPTAN1 Spectrin alpha chain, non-erythrocytic 1	2	22.72	17.28	18.82	18.04	9.86	13.28	22.72	TRUE	0.847063					Q13813	SPTAN1	324	27.7	374			TRUE	TRUE	TRUE
LUC7L3	O95232	LUC7L3 Luc7-like protein 3	2	23.11	18.43	20.38	16.32	11.34	10.43	23.11	FALSE	0.814076					O95232	LUC7L3	324	6	36			TRUE	FALSE	FALSE
SF3B3	Q15393	SF3B3 Splicing factor 3B subunit 3	2	20.61	15.3	19.49	20.61	11.42	15.24	17.94	TRUE	0.805054					Q15393	SF3B3	322	13	210			TRUE	TRUE	TRUE
ELAVL1	Q15717	ELAVL1 ELAV-like protein 1	2	26.68	17.46	14.38	19.92	10.36	11.2	26.68	TRUE	0.931994					Q15717	ELAVL1	322	4.9	26			TRUE	TRUE	TRUE
FAU	P62861	FAU 40S ribosomal protein S30	2	24.22	20.67	24.22	12.2	10.98	12.49	19.45	FALSE	0.751795					P62861	FAU	320	4	29			FALSE	TRUE	TRUE
ATP2A2	P16615	ATP2A2 Sarcoplasmic/endoplasmic reticulum calcium ATPase 2 ATP2A2 Sarcoplasmic/endoplasmic reticulum calcium ...	2	25.52	18.78	15.3	19.21	9.64	11.54	25.52	TRUE	0.876337					P16615	ATP2A2	302	4.2	41			TRUE	TRUE	TRUE
DDX46	Q7L014	DDX46 Probable ATP-dependent RNA helicase DDX46	2	24.58	16.24	15.36	17.26	14.35	12.23	24.58	FALSE	1.04707					Q7L014	DDX46	302	31.9	219			FALSE	TRUE	TRUE
MCM4	P33991	MCM4 DNA replication licensing factor MCM4	2	23.3	23.3	15.27	20.85	12.31	6.07	22.2	FALSE	0.682935					P33991	MCM4	293	8.3	42			FALSE	FALSE	FALSE
ALDH18A1	P54886	ALDH18A1 Delta-1-pyrroline-5-carboxylate synthase	2	22.82	17.68	20.6	17.27	8.42	13.22	22.82	TRUE	0.80036					P54886	ALDH18A1	292	11.2	57			TRUE	TRUE	TRUE
EIF3A	Q14152	EIF3A Eukaryotic translation initiation factor 3 subunit A EIF3A Eukaryotic translation initiation factor 3 s...	2	22.85	22.62	22.85	21.7	8.12	8.06	16.64	FALSE	0.488611					Q14152	EIF3A	287	9.1	56			FALSE	FALSE	TRUE
DCD	P81605	DCD Dermcidin	2	25.26	13.36	9.24	24.97	16.51	25.26	10.66	TRUE	1.10217					P81605	DCD	279	3.7	45			TRUE	TRUE	TRUE
EIF3CL	B5ME19	EIF3CL Eukaryotic translation initiation factor 3 subunit C-like protein EIF3CL Eukaryotic translation initiation factor 3 ...	2	21.7	19.9	16.63	19.24	12.98	9.54	21.7	FALSE	0.792899					B5ME19	EIF3CL	274	5.4	26			FALSE	FALSE	TRUE
EMD	P50402	EMD Emerin	2	25.34	20.51	12.19	22.63	11.35	7.97	25.34	FALSE	0.807157					P50402	EMD	270	3.8	27			FALSE	FALSE	TRUE
SNRNP70	P08621	SNRNP70 U1 small nuclear ribonucleoprotein 70 kDa	2	22.48	16.24	16.98	18.86	13.89	11.57	22.48	FALSE	0.920507					P08621	SNRNP70	266	6.8	48			FALSE	TRUE	TRUE
ARF1	P84077	ARF1 ADP-ribosylation factor 1	2	22.95	16.8	22.95	17.14	8.21	15.79	19.13	FALSE	0.75813					P84077	ARF1	262	6.3	32			FALSE	FALSE	FALSE
IARS	P41252	IARS Isoleucine--tRNA ligase, cytoplasmic	2	23.12	18.8	17.92	18.55	9.47	12.13	23.12	TRUE	0.809119					P41252	IARS	257	7.7	66			TRUE	TRUE	TRUE
NSUN2	Q08J23	NSUN2 tRNA (cytosine(34)-C(5))-methyltransferase	2	29.82	20.33	12.41	20.39	8.16	8.89	29.82	FALSE	0.882176					Q08J23	NSUN2	254	3.9	30			FALSE	FALSE	FALSE
LRPPRC	P42704	LRPPRC Leucine-rich PPR motif-containing protein, mitochondrial LRPPRC Leucine-rich PPR motif-containing protein, ...	2	24.35	18.41	16.29	18.49	9.63	12.82	24.35	TRUE	0.879865					P42704	LRPPRC	249	11.3	118			TRUE	TRUE	TRUE
EIF3D	O15371	EIF3D Eukaryotic translation initiation factor 3 subunit D EIF3D Eukaryotic translation initiation factor 3 s...	2	23.9	17.47	18.94	18.97	9.5	11.22	23.9	TRUE	0.805706					O15371	EIF3D	249	3.1	21			TRUE	TRUE	TRUE
DLD	P09622	DLD Dihydrolipoyl dehydrogenase, mitochondrial	2	21.97	15.75	16.9	21.97	11.91	15.24	18.23	FALSE	0.830831					P09622	DLD	231	5.5	40			FALSE	TRUE	TRUE
Uncharacterized	H3BVE0	protein	2	20.34	20.34	17.15	18.5	9.82	14.2	19.99	FALSE	0.786033					H3BVE0	H3BVE0	227	2.8	14			FALSE	FALSE	TRUE
PSMC3	P17980	PSMC3 26S protease regulatory subunit 6A	2	22.81	21.34	16.18	18.43	10.99	10.24	22.81	FALSE	0.787131					P17980	PSMC3	225	5.2	30			FALSE	FALSE	FALSE
HRNR	Q86YZ3	HRNR Hornerin	2	29.21	9.42	19.8	29.21	14.18	19.42	7.97	FALSE	0.71145					Q86YZ3	HRNR	223	8	84			FALSE	FALSE	FALSE
RPL36	Q9Y3U8	RPL36 60S ribosomal protein L36	2	21.24	21	21.24	16.78	9.96	9.8	21.22	FALSE	0.694341					Q9Y3U8	RPL36	221	2.8	12			FALSE	TRUE	TRUE
PSMD1	Q99460	PSMD1 26S proteasome non-ATPase regulatory subunit 1 PSMD1 26S proteasome non-ATPase regulatory subunit...	2	29.85	14.62	16.77	13.78	14.15	10.82	29.85	FALSE	1.21364					Q99460	PSMD1	217	6.7	34			TRUE	FALSE	TRUE
DDB1	Q16531	DDB1 DNA damage-binding protein 1	2	23.93	20.44	19.39	15.39	8.75	12.1	23.93	TRUE	0.810938					Q16531	DDB1	212	6.9	53			TRUE	TRUE	TRUE
SMARCA5	O60264	SMARCA5 SWI/SNF-related matrix-associated actin-dependent regulator of chromatin subfamily A member 5 SMARCA5 SWI/SNF-related matrix-associated actin-de...	2	24.11	19.22	14.06	21.98	10	10.64	24.11	FALSE	0.809808					O60264	SMARCA5	210	25.9	161			FALSE	TRUE	TRUE
EIF3E	P60228	EIF3E Eukaryotic translation initiation factor 3 subunit E EIF3E Eukaryotic translation initiation factor 3 s...	2	22.99	18.69	14.8	22.64	10.76	10.11	22.99	FALSE	0.7814					P60228	EIF3E	209	4.4	32			TRUE	FALSE	TRUE
MCM5	P33992	MCM5 DNA replication licensing factor MCM5	2	25.4	19.28	16.09	21.49	7.79	9.96	25.4	TRUE	0.758881					P33992	MCM5	208	5.6	39			TRUE	TRUE	TRUE
NOP56	O00567	NOP56 Nucleolar protein 56	2	25.55	21.23	14.7	18.54	8.13	11.86	25.55	TRUE	0.836057					O00567	NOP56	208	5.8	50			TRUE	TRUE	TRUE
PSMD11	O00231	PSMD11 26S proteasome non-ATPase regulatory subunit 11 PSMD11 26S proteasome non-ATPase regulatory subuni...	2	27.12	20.85	14.74	27.12	7.1	5.92	24.26	FALSE	0.594483					O00231	PSMD11	204	6	35			FALSE	TRUE	TRUE
ARF4	P18085	ARF4 ADP-ribosylation factor 4	2	20.82	15.01	20.82	18.61	9.38	15.84	20.34	FALSE	0.836885					P18085	ARF4	199	4	16			FALSE	TRUE	FALSE
NAT10	Q9H0A0	NAT10 RNA cytidine acetyltransferase	2	43.02	19.3	8.43	18.35	7.42	3.48	43.02	TRUE	1.17014					Q9H0A0	NAT10	196	13.6	128			TRUE	TRUE	TRUE
SNU13	P55769	SNU13 NHP2-like protein 1	2	25.46	15.3	15.96	21.27	8.78	13.23	25.46	TRUE	0.903674					P55769	SNU13	194	2.8	18			TRUE	TRUE	TRUE
PSMA6	P60900	PSMA6 Proteasome subunit alpha type-6	2	22.78	22.78	14.92	22.34	7.2	10.11	22.63	TRUE	0.665223					P60900	PSMA6	193	4.4	14			TRUE	TRUE	TRUE
PFN2	P35080	PFN2 Profilin-2	2	22.95	15.27	18.85	21.29	7.71	13.94	22.95	FALSE	0.804909					P35080	PFN2	186	2.7	17			FALSE	FALSE	FALSE
EPB41L3	Q9Y2J2	EPB41L3 Band 4.1-like protein 3	2	23.35	17.43	17.67	19.45	9.66	12.45	23.35	FALSE	0.833364					Q9Y2J2	EPB41L3	184	19.3	84			FALSE	TRUE	TRUE
CAP1	Q01518	CAP1 Adenylyl cyclase-associated protein 1	2	23.57	19.61	23.57	19.34	9.39	8.85	19.24	FALSE	0.599488					Q01518	CAP1	182	4.1	40			TRUE	FALSE	TRUE
RPN2	P04844	RPN2 Dolichyl-diphosphooligosaccharide--protein glycosyltransferase subunit 2 RPN2 Dolichyl-diphosphooligosaccharide--protein gl...	2	19.93	18.92	16.64	19.93	9.01	16.56	18.94	FALSE	0.802127					P04844	RPN2	179	3.5	29			FALSE	TRUE	TRUE
PSMA3	P25788	PSMA3 Proteasome subunit alpha type-3	2	21.57	17.84	21.57	21.47	7.76	10.73	20.62	FALSE	0.642411					P25788	PSMA3	173	3.8	20			FALSE	FALSE	TRUE
SAP18	O00422	SAP18 Histone deacetylase complex subunit SAP18	2	24.51	16.29	17.22	18.59	12.41	10.98	24.51	TRUE	0.919386					O00422	SAP18	167	4	26			TRUE	TRUE	TRUE
HAT1	O14929	HAT1 Histone acetyltransferase type B catalytic subunit HAT1 Histone acetyltransferase type B catalytic su...	2	26.22	20.27	15.97	13.85	7.99	15.7	26.22	FALSE	0.996406					O14929	HAT1	166	3	16			FALSE	FALSE	TRUE
SDHA	P31040	SDHA Succinate dehydrogenase [ubiquinone] flavoprotein subunit, mitochondrial [REVIEWED] ENSG00000073578;P31040;A8K5J6;B4DJ60;E9PBJ5;Q16395;Q59GW8;Q8IW48;Q9UMY5 SDHA Succinate dehydrogenase [ubiquinone] flavopro...	2	26.63	16.16	20.33	20.01	7.06	9.81	26.63	TRUE	0.769912					P31040	SDHA	163	5.6	30			TRUE	TRUE	TRUE
MYO1B	O43795	MYO1B Unconventional myosin-Ib	2	20.55	17.54	20.55	17.83	11.65	13.63	18.8	TRUE	0.788269					O43795	MYO1B	159	12.4	66			TRUE	TRUE	TRUE
SURF4	O15260	SURF4 Surfeit locus protein 4	2	23.52	18.22	16.6	21.06	5.85	14.75	23.52	FALSE	0.789549					O15260	SURF4	158	2.6	10			TRUE	FALSE	TRUE
FGFR3	P22607	FGFR3 Fibroblast growth factor receptor 3	2	20.2	18.01	19.3	20.2	9.61	14.68	18.21	FALSE	0.739002					P22607	FGFR3	157	1.2	3			FALSE	FALSE	FALSE
ST13	P50502	ST13 Hsc70-interacting protein	2	21.63	21.63	21.29	17.5	9.18	9.59	20.8	TRUE	0.654916					P50502	ST13	153	4.5	21			TRUE	TRUE	TRUE
ABCD3	P28288	ABCD3 ATP-binding cassette sub-family D member 3	2	23.97	18.08	16.02	21.59	9.74	10.6	23.97	TRUE	0.795655					P28288	ABCD3	148	4.4	13			TRUE	TRUE	TRUE
DDOST	P39656	DDOST Dolichyl-diphosphooligosaccharide--protein glycosyltransferase 48 kDa subunit DDOST Dolichyl-diphosphooligosaccharide--protein g...	2	21.73	21	16.95	21.73	8.66	12.3	19.36	TRUE	0.675603					P39656	DDOST	148	3.1	18			TRUE	TRUE	TRUE
TOP2B	Q02880	TOP2B DNA topoisomerase 2-beta	2	25.94	23.46	9.39	24.9	8.45	7.85	25.94	TRUE	0.731429					Q02880	TOP2B	146	13.5	104			TRUE	TRUE	TRUE
SFXN1	Q9H9B4	SFXN1 Sideroflexin-1	2	21.96	17.46	16.88	21.45	9.01	13.23	21.96	TRUE	0.792257					Q9H9B4	SFXN1	140	4.4	29			TRUE	TRUE	TRUE
UBE2M	P61081	UBE2M NEDD8-conjugating enzyme Ubc12	2	21.98	18.59	19.99	19.83	8.66	10.94	21.98	FALSE	0.711864					P61081	UBE2M	140	2.2	9			FALSE	FALSE	FALSE
SQSTM1	Q13501	SQSTM1 Sequestosome-1	2	22.39	16.19	19.39	22.39	7.91	13.31	20.8	FALSE	0.724858					Q13501	SQSTM1	138	4.9	36			FALSE	FALSE	TRUE
SEC61A1	P61619	SEC61A1 Protein transport protein Sec61 subunit alpha isoform 1 SEC61A1 Protein transport protein Sec61 subunit al...	2	26.16	19.52	13.46	21.22	7.87	11.77	26.16	TRUE	0.845018					P61619	SEC61A1	129	2.3	11			TRUE	TRUE	TRUE
XPO5	Q9HAV4	XPO5 Exportin-5	2	22.41	22	12.85	17.69	13.11	11.94	22.41	FALSE	0.903312					Q9HAV4	XPO5	129	2.7	26			FALSE	FALSE	TRUE
RFC3	P40938	RFC3 Replication factor C subunit 3	2	28.38	18.93	11.43	19.21	11.69	10.36	28.38	FALSE	1.01735					P40938	RFC3	120	1.4	5			FALSE	FALSE	TRUE
DSG1	Q02413	DSG1 Desmoglein-1	2	34.15	13.04	9.37	34.15	11.29	22.05	10.11	FALSE	0.768211					Q02413	DSG1	116	8.6	52			TRUE	FALSE	TRUE
ACBD3	Q9H3P7	ACBD3 Golgi resident protein GCP60	2	28.59	18.23	16.28	20.75	7.92	8.24	28.59	FALSE	0.809808					Q9H3P7	ACBD3	107	2.1	11			FALSE	FALSE	FALSE
MDH1	P40925	MDH1 Malate dehydrogenase, cytoplasmic	2	19.96	19.79	19.96	19.41	9.06	11.95	19.84	TRUE	0.6905					P40925	MDH1	100	3.6	13			TRUE	TRUE	TRUE
GOT2	P00505	GOT2 Aspartate aminotransferase, mitochondrial	2	24.02	16.15	20.01	19.48	7.26	13.06	24.02	TRUE	0.796909					P00505	GOT2	78	7.4	21			TRUE	TRUE	TRUE
ANXA6	P08133	ANXA6 Annexin A6	2	23.26	17.82	13.92	20.7	9.06	15.24	23.26	FALSE	0.906941					P08133	ANXA6	77	7.1	35			FALSE	TRUE	TRUE
ACAT2	Q9BWD1	ACAT2 Acetyl-CoA acetyltransferase, cytosolic	2	21.69	16.43	21.69	19.66	7.2	14.76	20.25	FALSE	0.73053					Q9BWD1	ACAT2	76	4.1	27			FALSE	FALSE	FALSE
AKR1B1	P15121	AKR1B1 Aldose reductase	2	21.09	19.04	20.91	18.97	8.23	11.76	21.09	TRUE	0.697217					P15121	AKR1B1	72	3.9	20			TRUE	TRUE	TRUE
CYCS	P99999	CYCS Cytochrome c	2	24.54	16.22	15.5	24.54	7.06	12.31	24.36	TRUE	0.777284					P99999	CYCS	68	3.3	9			TRUE	TRUE	TRUE
NAA15	Q9BXJ9	NAA15 N-alpha-acetyltransferase 15, NatA auxiliary subunit NAA15 N-alpha-acetyltransferase 15, NatA auxiliary...	2	24.26	16.71	14.51	22.32	9	13.21	24.26	FALSE	0.867949					Q9BXJ9	NAA15	68	2.8	14			FALSE	TRUE	TRUE
BLMH	Q13867	BLMH Bleomycin hydrolase	2	23.94	14.04	16.33	23.94	11.88	15.45	18.37	FALSE	0.841466					Q13867	BLMH	63	2	16			FALSE	FALSE	TRUE
DDT	P30046	DDT D-dopachrome decarboxylase	2	21.29	19.86	19.51	18.62	8.72	12.01	21.29	TRUE	0.724608					P30046	DDT	57	2.4	10			TRUE	TRUE	TRUE
ANXA11	P50995	ANXA11 Annexin A11	2	25.81	19.05	20.48	13.22	7.43	14.01	25.81	FALSE	0.895735					P50995	ANXA11	55	4	32			FALSE	FALSE	FALSE
CNIH4	Q9P003	CNIH4 Protein cornichon homolog 4	2	19.2	16.8	16.91	19.2	13.5	14.42	19.17	FALSE	0.890002					Q9P003	CNIH4	54	2.1	7			TRUE	FALSE	FALSE
ANXA7	P20073	ANXA7 Annexin A7	2	22.73	22.73	17.47	21.14	4.8	11.27	22.6	FALSE	0.630421					P20073	ANXA7	53	2.8	20			FALSE	FALSE	FALSE
TOMM20	Q15388	TOMM20 Mitochondrial import receptor subunit TOM20 homolog TOMM20 Mitochondrial import receptor subunit TOM20...	2	25.04	16.37	16.57	19.91	9.88	12.24	25.04	FALSE	0.892337					Q15388	TOMM20	29	1.3	4			FALSE	FALSE	FALSE
SLC38A1	Q9H2H9	SLC38A1 Sodium-coupled neutral amino acid transporter 1 SLC38A1 Sodium-coupled neutral amino acid transpor...	2	21.54	17.16	17.92	19.59	8.98	14.81	21.54	FALSE	0.829157					Q9H2H9	SLC38A1	25	1.6	3			TRUE	FALSE	FALSE
FAM168A	Q92567	FAM168A Protein FAM168A	2	26.78	18.11	10.39	26.78	5.37	13.51	25.84	FALSE	0.808973					Q92567	FAM168A	24	1.5	3			FALSE	FALSE	TRUE
TOMM70	O94826	TOMM70 Mitochondrial import receptor subunit TOM70 TOMM70 Mitochondrial import receptor subunit TOM70...	2	24.04	17.28	15.35	18.9	11.17	13.26	24.04	TRUE	0.940617					O94826	TOMM70	22	1.5	5			TRUE	TRUE	TRUE
HLA-F	A0A0G2JPA3	HLA-F HLA class I histocompatibility antigen, alpha chain F HLA-F HLA class I histocompatibility antigen, alph...	2	23.18	18.47	15.01	23.18	9.05	13.83	20.47	FALSE	0.76509					A0A0G2JPA3	HLA-F	19	1.3	3			FALSE	FALSE	FALSE
PRKCA	P17252	PRKCA Protein kinase C alpha type	2	21.56	15.41	11.79	19.81	12.05	19.38	21.56	FALSE	1.12721					P17252	PRKCA	10	1.3	3			FALSE	FALSE	FALSE
SCAMP2	O15127	SCAMP2 Secretory carrier-associated membrane protein 2 SCAMP2 Secretory carrier-associated membrane prote...	2	24.22	15.98	16.28	20.53	10.23	12.77	24.22	FALSE	0.894488					O15127	SCAMP2	9	1.3	4			FALSE	FALSE	FALSE
PLG	P00747	PLG Plasminogen	2	32.36	19.63	3.62	30.59	9.08	4.72	32.36	FALSE	0.857355					P00747	PLG	7	12.6	30			TRUE	FALSE	TRUE
XPR1	Q9UBH6	XPR1 Xenotropic and polytropic retrovirus receptor 1 XPR1 Xenotropic and polytropic retrovirus receptor...	2	20.7	18.34	18.36	20.24	7.7	14.66	20.7	FALSE	0.756235					Q9UBH6	XPR1	6	1	1			TRUE	FALSE	FALSE
M6PR	P20645	M6PR Cation-dependent mannose-6-phosphate receptor M6PR Cation-dependent mannose-6-phosphate receptor...	2	24.98	13.07	14.84	18.7	10.54	17.87	24.98	FALSE	1.14546					P20645	M6PR	4	1.5	3			FALSE	FALSE	TRUE
FBLN1	P23142	FBLN1 Fibulin-1	2	30.99	22.97	12.4	30.99	4.43	7.84	21.37	TRUE	0.506932					P23142	FBLN1	3	1.3	2			TRUE	TRUE	TRUE
LRP8	Q14114	LRP8 Low-density lipoprotein receptor-related protein 8 LRP8 Low-density lipoprotein receptor-related prot...	2	19.94	15.95	17.26	19.94	13.05	14.47	19.33	FALSE	0.881468					Q14114	LRP8	3	1.3	2			FALSE	FALSE	FALSE
APLP2	Q06481	APLP2 Amyloid-like protein 2	2	26.66	23.73	19.57	26.66	6.74	10.51	12.79	FALSE	0.429388					Q06481	APLP2	2	1	1			TRUE	FALSE	FALSE
ADGRA3	Q8IWK6	ADGRA3 Adhesion G protein-coupled receptor A3	2	20.74	17.21	19.66	16.29	11.3	14.8	20.74	FALSE	0.881114					Q8IWK6	ADGRA3	2	1	1			FALSE	FALSE	FALSE
NTN1	O95631	NTN1 Netrin-1	2	25.53	21.49	14.1	25.53	7.44	8.11	23.33	FALSE	0.636126					O95631	NTN1	1	10	10			FALSE	FALSE	FALSE
AOC1	P19801	AOC1 Amiloride-sensitive amine oxidase [copper-containing] [REVIEWED] ENSG00000002726;P19801;C9J690;Q16683;Q16684;Q56II4;Q6GU42 AOC1 Amiloride-sensitive amine oxidase [copper-con...	2	23.19	17.79	18.45	23.19	7.49	14.1	18.98	FALSE	0.682652					P19801	AOC1	1	1	1			FALSE	FALSE	FALSE
PLXDC2	Q6UX71	PLXDC2 Plexin domain-containing protein 2	2	22.24	15.01	16.81	21.35	9.75	14.84	22.24	FALSE	0.88076					Q6UX71	PLXDC2	1	1	1			FALSE	FALSE	FALSE
ATP1B2	P14415	ATP1B2 Sodium/potassium-transporting ATPase subunit beta-2 ATP1B2 Sodium/potassium-transporting ATPase subuni...	2	20.33	19.14	16.91	19.94	9.22	14.45	20.33	FALSE	0.785855					P14415	ATP1B2	0	0	0			FALSE	FALSE	FALSE
ANOS1	P23352	ANOS1 Anosmin-1	2	25.21	6.76	14.12	25.21	13.2	19.84	20.87	FALSE	1.16967					P23352	ANOS1	0	0	0			FALSE	FALSE	FALSE
SGCE	O43556	SGCE Epsilon-sarcoglycan	2	24.64	21.47	19.48	24.64	9.22	11.67	13.52	FALSE	0.524623					O43556	SGCE	0	0	0			FALSE	FALSE	FALSE
TSPAN15	O95858	TSPAN15 Tetraspanin-15	2	20.92	15.24	15.18	17.96	12.15	18.56	20.92	FALSE	1.06718					O95858	TSPAN15	0	0	0			TRUE	FALSE	FALSE
MPZL2	O60487	MPZL2 Myelin protein zero-like protein 2	2	19.22	16.24	18.31	19.22	12.07	17.19	16.97	FALSE	0.859773					O60487	MPZL2	0	0	0			FALSE	FALSE	FALSE
SEMA7A	O75326	SEMA7A Semaphorin-7A	2	23.35	17.5	23.35	20.18	11.38	11.01	16.58	FALSE	0.638538					O75326	SEMA7A	0	0	0			FALSE	FALSE	FALSE
GALNT1	Q10472	GALNT1 Polypeptide N-acetylgalactosaminyltransferase 1 GALNT1 Polypeptide N-acetylgalactosaminyltransfera...	2	23.78	20.05	17.53	23.78	7.46	12.92	18.26	FALSE	0.629726					Q10472	GALNT1	0	0	0			FALSE	FALSE	FALSE
PLAUR	Q03405	PLAUR Urokinase plasminogen activator surface receptor PLAUR Urokinase plasminogen activator surface rece...	2	20.85	19.93	15.4	20.85	9.2	16.73	17.89	FALSE	0.779993					Q03405	PLAUR	0	0	0			TRUE	FALSE	FALSE
IL13RA1	P78552	IL13RA1 Interleukin-13 receptor subunit alpha-1	2	22.65	17.56	20.57	22.65	5.59	16.8	16.83	FALSE	0.645278					P78552	IL13RA1	0	0	0			FALSE	TRUE	FALSE
SLC19A3	Q9BZV2	SLC19A3 Thiamine transporter 2	2	22.03	16.29	15.63	20.1	8.16	17.79	22.03	FALSE	0.922338					Q9BZV2	SLC19A3	0	0	0			FALSE	FALSE	FALSE
NRXN3	Q9HDB5	NRXN3 Neurexin-3-beta	2	19.62	18.17	18.41	19.62	9.7	16.07	18.03	FALSE	0.779359					Q9HDB5	NRXN3	0	0	0			FALSE	FALSE	FALSE
TMEM132A	Q24JP5	TMEM132A Transmembrane protein 132A	2	22.47	22.47	17.92	22.05	10.25	10.61	16.7	FALSE	0.601537					Q24JP5	TMEM132A	0	0	0			FALSE	FALSE	TRUE
SLC16A10	Q8TF71	SLC16A10 Monocarboxylate transporter 10	2	22.22	19.38	18.48	22.22	9.72	11.64	18.56	FALSE	0.664447					Q8TF71	SLC16A10	0	0	0			TRUE	FALSE	TRUE
MARVELD3	Q96A59	MARVELD3 MARVEL domain-containing protein 3	2	20.97	16.85	16.67	20.97	9.89	16.09	19.53	FALSE	0.835199					Q96A59	MARVELD3	0	0	0			FALSE	FALSE	FALSE
LRRTM4	Q86VH4	LRRTM4 Leucine-rich repeat transmembrane neuronal protein 4 LRRTM4 Leucine-rich repeat transmembrane neuronal ...	2	22.23	15.68	22.23	16.75	10.91	18.1	16.33	FALSE	0.829491					Q86VH4	LRRTM4	0	0	0			FALSE	FALSE	FALSE
TM2D1	Q9BX74	TM2D1 TM2 domain-containing protein 1	2	19.6	17.67	17.78	19.6	11.37	17.17	16.41	FALSE	0.81653					Q9BX74	TM2D1	0	0	0			TRUE	FALSE	FALSE
SEMA4B	Q9NPR2	SEMA4B Semaphorin-4B	2	22.12	21.57	19.28	22.12	8.97	12.91	15.14	FALSE	0.587899					Q9NPR2	SEMA4B	0	0	0			FALSE	FALSE	FALSE
SEMA4C	Q9C0C4	SEMA4C Semaphorin-4C	2	21.75	16.19	21.75	19.92	10.48	12.6	19.06	FALSE	0.72831					Q9C0C4	SEMA4C	0	0	0			FALSE	FALSE	TRUE
FZD3	Q9NPG1	FZD3 Frizzled-3	2	22.94	17.39	18.77	22.94	7.05	15.91	17.94	FALSE	0.692047					Q9NPG1	FZD3	0	0	0			FALSE	FALSE	FALSE
PCDHGB6	Q9Y5F9	PCDHGB6 Protocadherin gamma-B6	2	25.25	20.89	20.31	25.25	7.57	11.99	13.99	FALSE	0.504891					Q9Y5F9	PCDHGB6	0	0	0			FALSE	FALSE	FALSE
HEG1	Q9ULI3	HEG1 Protein HEG homolog 1	2	22.42	16.04	15.9	20.14	10.22	15.28	22.42	FALSE	0.920123					Q9ULI3	HEG1	0	0	0			FALSE	FALSE	FALSE
PCDHB2	Q9Y5E7	PCDHB2 Protocadherin beta-2	2	23.92	15.85	23.92	22.15	7.32	11.58	19.17	FALSE	0.614826					Q9Y5E7	PCDHB2	0	0	0			FALSE	FALSE	FALSE

## Sheet: Final 185 proteins
HEK293F mPIEZO1-BBS (CAP) stable cell line																	(H. sapiens, proximity dependent biotinylation)
PIEZO1 interactome					TMT1	TMT2	TMT3	TMT4	TMT5	TMT6							CRAPome in <25% of datasets (179/716)							How many overexpression TMT datasets is the protein in?
Gene	UniProt Accession	Description	SpecCounts	MaxRatio	DMSO	DMSO	DMSO	Yoda1	Yoda1	Yoda1	Is the protein in all four TMT datasets?	Enrichment ratio (Yoda1/DMSO)					User Input	Mapped Gene Symbol	Num of Expt. (found/716 total)	Ave SC in CRAPome datasets	Max SC in CRAPome datasets	Cytoplasmic/Nuclear/Intracellular?		Is the protein in REP1?	Is the protein in REP2?	Is the protein in REP3?
DSG2	Q14126	DSG2 Desmoglein-2	358	20.9	18.59	19.31	20.9	10.84	13.88	16.48	TRUE	0.70068					Q14126	DSG2	113	10.8	62			TRUE	TRUE	TRUE
ALCAM	Q13740	ALCAM CD166 antigen	185	21.6	15.84	21.6	18.84	12.65	15.22	15.85	TRUE	0.77683					Q13740	ALCAM	1	1	1			TRUE	TRUE	TRUE
CDH2	P19022	CDH2 Cadherin-2	179	20.03	16.84	18.97	20.03	10.64	15.45	18.07	TRUE	0.790831					P19022	CDH2	16	2.6	16			TRUE	TRUE	TRUE
ITGB1	P05556	ITGB1 Integrin beta-1	153	20.63	17.55	18.23	20.63	10.09	15.17	18.32	TRUE	0.772558					P05556	ITGB1	38	2.5	10			TRUE	TRUE	TRUE
PTPRF	P10586	PTPRF Receptor-type tyrosine-protein phosphatase F PTPRF Receptor-type tyrosine-protein phosphatase F...	140	23.7	19.45	19.46	23.7	9.02	12.75	15.62	TRUE	0.597189					P10586	PTPRF	1	1	1			TRUE	TRUE	TRUE
CADM1	Q9BY67	CADM1 Cell adhesion molecule 1	137	20.7	16.52	20.7	19.71	11.34	15.06	16.66	TRUE	0.756367					Q9BY67	CADM1	14	1.4	4			TRUE	TRUE	TRUE
TFRC	P02786	TFRC Transferrin receptor protein 1	125	20.16	17.78	16.38	17.85	12.95	14.89	20.16	TRUE	0.922899					P02786	TFRC	87	2.4	21			TRUE	TRUE	TRUE
ATP1B3	P54709	ATP1B3 Sodium/potassium-transporting ATPase subunit beta-3 ATP1B3 Sodium/potassium-transporting ATPase subuni...	125	20.99	19.31	15.25	20.99	9.39	15.41	19.65	TRUE	0.80018					P54709	ATP1B3	55	2.3	7			TRUE	TRUE	TRUE
PTK7	Q13308	PTK7 Inactive tyrosine-protein kinase 7	123	22.04	19.03	21.23	22.04	9.04	12.32	16.34	TRUE	0.605136					Q13308	PTK7	3	1.3	2			TRUE	TRUE	TRUE
IGF1R	P08069	IGF1R Insulin-like growth factor 1 receptor	113	20.34	16.98	18.74	20.34	10.36	15.01	18.56	TRUE	0.783625					P08069	IGF1R	2	1.5	2			TRUE	TRUE	TRUE
CXADR	P78310	CXADR Coxsackievirus and adenovirus receptor	112	20.07	17.47	18.37	20.07	10.89	16.04	17.16	TRUE	0.788589					P78310	CXADR	5	1.8	3			TRUE	TRUE	TRUE
SLIT2	O94813	SLIT2 Slit homolog 2 protein	107	21.23	14.7	21.23	18.71	10.81	17.28	17.29	TRUE	0.830527					O94813	SLIT2	3	2.3	5			TRUE	TRUE	TRUE
OCLN	Q16625	OCLN Occludin	100	20.53	16.89	20.53	18.77	11.83	15.33	16.65	TRUE	0.779676					Q16625	OCLN	10	3.2	16			TRUE	TRUE	TRUE
EPHA2	P29317	EPHA2 Ephrin type-A receptor 2	91	19.83	18.27	19.21	19.83	10.86	13.87	17.96	TRUE	0.744896					P29317	EPHA2	76	4.4	12			TRUE	TRUE	TRUE
ADAM10	O14672	ADAM10 Disintegrin and metalloproteinase domain-containing protein 10 ADAM10 Disintegrin and metalloproteinase domain-co...	89	20.4	17.32	16.97	20.4	10.05	16.2	19.06	TRUE	0.828488					O14672	ADAM10	2	1.5	2			TRUE	TRUE	TRUE
NECTIN2	Q92692	NECTIN2 Nectin-2	88	20.16	17.45	17.31	20.16	10.31	16.13	18.63	TRUE	0.820648					Q92692	NECTIN2	1	1	1			TRUE	TRUE	TRUE
NPTN	Q9Y639	NPTN Neuroplastin	81	20.81	18.81	15.41	20.81	10.5	15.06	19.41	TRUE	0.817191					Q9Y639	NPTN	16	4.2	11			TRUE	TRUE	TRUE
ITGA6	P23229	ITGA6 Integrin alpha-6	81	21.05	17.54	18.16	21.05	9.96	15.44	17.84	TRUE	0.761938					P23229	ITGA6	0	0				TRUE	TRUE	TRUE
DSC2	Q02487	DSC2 Desmocollin-2	80	22.32	19.48	19.66	22.32	10.68	13.23	14.63	TRUE	0.627075					Q02487	DSC2	19	1.6	12			TRUE	TRUE	TRUE
ADGRL2	O95490	ADGRL2 Adhesion G protein-coupled receptor L2	79	19.99	17.22	19.82	19.99	10.98	15.08	16.9	TRUE	0.753288					O95490	ADGRL2	1	1	1			TRUE	TRUE	TRUE
NCAM1	P13591	NCAM1 Neural cell adhesion molecule 1	77	20.13	16.94	20.13	19.5	11.06	15.57	16.79	TRUE	0.767545					P13591	NCAM1	2	1.5	2			TRUE	TRUE	TRUE
PLXNB2	O15031	PLXNB2 Plexin-B2	76	20.29	18.07	18.89	20.29	10.1	14.04	18.6	TRUE	0.74655					O15031	PLXNB2	11	1.3	2			TRUE	TRUE	TRUE
PCDH7	O60245	PCDH7 Protocadherin-7	76	22.04	17.63	18.01	22.04	10.22	14.31	17.78	TRUE	0.73353					O60245	PCDH7	1	1	1			TRUE	TRUE	TRUE
CD276	Q5ZPR3	CD276 CD276 antigen	76	21.43	18.14	17.92	21.43	9.67	14.79	18.04	TRUE	0.739259					Q5ZPR3	CD276	0	0				TRUE	TRUE	TRUE
SMPDL3B	Q92485	SMPDL3B Acid sphingomyelinase-like phosphodiesterase 3b SMPDL3B Acid sphingomyelinase-like phosphodiestera...	74	20.43	18.58	18.42	20.43	9.99	15.18	17.4	TRUE	0.74125					Q92485	SMPDL3B	6	1.7	2			TRUE	TRUE	TRUE
NOTCH2	Q04721	NOTCH2 Neurogenic locus notch homolog protein 2	69	20.48	16.29	18.98	20.48	9.8	15.85	18.6	TRUE	0.793722					Q04721	NOTCH2	21	7.1	53			TRUE	TRUE	TRUE
ITGAV	P06756	ITGAV Integrin alpha-V	69	21.07	18.18	17.34	21.07	10.06	14.8	18.56	TRUE	0.767273					P06756	ITGAV	0	0				TRUE	TRUE	TRUE
EPHA7	Q15375	EPHA7 Ephrin type-A receptor 7	68	22.7	19.89	22.7	22.51	9.47	12.46	12.97	TRUE	0.536098					Q15375	EPHA7	22	1	1			TRUE	TRUE	TRUE
F11R	Q9Y624	F11R Junctional adhesion molecule A	67	20.01	18.18	16.62	20.01	10.95	16.25	18	TRUE	0.824667					Q9Y624	F11R	0	0				TRUE	TRUE	TRUE
ITGA2	P17301	ITGA2 Integrin alpha-2	66	20.21	17.89	20.21	19.12	10.89	14.66	17.23	TRUE	0.747641					P17301	ITGA2	1	2	2			TRUE	TRUE	TRUE
INSR	P06213	INSR Insulin receptor	66	20.51	16.87	18.2	20.51	10.82	14.94	18.66	TRUE	0.799208					P06213	INSR	0	0				TRUE	TRUE	TRUE
CACNA2D1	P54289	CACNA2D1 Voltage-dependent calcium channel subunit alpha-2/delta-1 CACNA2D1 Voltage-dependent calcium channel subunit...	62	20.98	18.86	17.7	20.98	10.21	14.04	18.2	TRUE	0.737748					P54289	CACNA2D1	5	3.6	12			TRUE	TRUE	TRUE
ENPP1	P22413	ENPP1 Ectonucleotide pyrophosphatase/phosphodiesterase family member 1 ENPP1 Ectonucleotide pyrophosphatase/phosphodieste...	62	20.51	17.52	19.76	20.51	10.1	14.48	17.62	TRUE	0.73023					P22413	ENPP1	0	0				TRUE	TRUE	TRUE
CD81	P60033	CD81 CD81 antigen	58	23.05	17.27	14	23.05	9.13	15.71	20.84	TRUE	0.840943					P60033	CD81	4	3.3	10			TRUE	TRUE	TRUE
MET	P08581	MET Hepatocyte growth factor receptor	58	22.34	18.77	19.31	22.34	9.55	13.16	16.86	TRUE	0.654916					P08581	MET	0	0				TRUE	TRUE	TRUE
GPC4	O75487	GPC4 Glypican-4	56	20.46	15.6	20.46	19.54	9.03	18.69	16.68	TRUE	0.798561					O75487	GPC4	18	2.7	9			TRUE	TRUE	TRUE
CD55	P08174	CD55 Complement decay-accelerating factor	53	21.83	18.71	16.69	21.83	10.31	14.31	18.15	TRUE	0.747335					P08174	CD55	1	2	2			TRUE	TRUE	TRUE
NRP1	O14786	NRP1 Neuropilin-1	52	22.13	15.58	22.13	17.74	11.53	16.44	16.58	TRUE	0.803427					O14786	NRP1	1	1	1			TRUE	TRUE	TRUE
PLXNA1	Q9UIW2	PLXNA1 Plexin-A1	52	20.24	18.11	18.45	20.24	10.28	13.28	19.65	TRUE	0.760739					Q9UIW2	PLXNA1	1	1	1			TRUE	TRUE	TRUE
PROCR	Q9UNN8	PROCR Endothelial protein C receptor	52	22.79	19.75	19.1	22.79	10.45	15.65	12.26	TRUE	0.622323					Q9UNN8	PROCR	0	0				TRUE	TRUE	TRUE
EGFR	P00533	EGFR Epidermal growth factor receptor	50	20.62	17.3	20.62	20.05	10.35	14.91	16.75	TRUE	0.724685					P00533	EGFR	32	3.6	15			TRUE	TRUE	TRUE
PTPRG	P23470	PTPRG Receptor-type tyrosine-protein phosphatase gamma PTPRG Receptor-type tyrosine-protein phosphatase g...	49	21.2	17.52	18.65	21.2	9.77	14.31	18.55	TRUE	0.743071					P23470	PTPRG	3	1	1			TRUE	TRUE	TRUE
BCAM	P50895	BCAM Basal cell adhesion molecule	48	21.11	18.56	18.39	21.11	9.07	14.75	18.12	TRUE	0.722356					P50895	BCAM	2	8	8			TRUE	TRUE	TRUE
CADM4	Q8NFZ8	CADM4 Cell adhesion molecule 4	48	21.48	19.89	17.43	21.48	9.88	14.41	16.91	TRUE	0.70068					Q8NFZ8	CADM4	0	0				TRUE	TRUE	TRUE
KIRREL	Q96J84	KIRREL Kin of IRRE-like protein 1	45	19.84	16.23	18.59	19.84	10.81	15.14	19.39	TRUE	0.829491					Q96J84	KIRREL	3	2	4			TRUE	TRUE	TRUE
BTN2A1	Q7KYR7	BTN2A1 Butyrophilin subfamily 2 member A1	44	20.11	18.27	18.99	20.11	11.59	14.48	16.57	TRUE	0.743246					Q7KYR7	BTN2A1	3	1	1			TRUE	TRUE	TRUE
PTGFRN	Q9P2B2	PTGFRN Prostaglandin F2 receptor negative regulator PTGFRN Prostaglandin F2 receptor negative regulato...	43	21.22	16.92	18.1	21.22	9.13	14.3	20.32	TRUE	0.777916					Q9P2B2	PTGFRN	2	1	1			TRUE	TRUE	TRUE
CNTN1	Q12860	CNTN1 Contactin-1	42	20.47	16.82	20.47	19.21	11.51	14.62	17.37	TRUE	0.769912					Q12860	CNTN1	1	1	1			TRUE	TRUE	TRUE
LRRC8A	Q8IWT6	LRRC8A Volume-regulated anion channel subunit LRRC8A LRRC8A Volume-regulated anion channel subunit LRRC...	42	20.41	18.47	18.47	20.41	10.79	13.98	17.89	TRUE	0.743854					Q8IWT6	LRRC8A	0	0				TRUE	TRUE	TRUE
SLITRK5	O94991	SLITRK5 SLIT and NTRK-like protein 5	40	21.12	19.04	21.12	20.23	10.48	14.65	14.49	TRUE	0.656069					O94991	SLITRK5	4	1	1			TRUE	TRUE	TRUE
MPZL1	O95297	MPZL1 Myelin protein zero-like protein 1	40	20.33	17.38	18.32	20.33	10.76	16.21	17	TRUE	0.784758					O95297	MPZL1	0	0				TRUE	TRUE	TRUE
PCDH9	Q9HC56	PCDH9 Protocadherin-9	40	22.1	18.47	19.3	22.1	9.57	13.99	16.58	TRUE	0.670453					Q9HC56	PCDH9	0	0				TRUE	TRUE	TRUE
EPHB4	P54760	EPHB4 Ephrin type-B receptor 4	39	20.27	18.79	18.03	20.27	9.45	14	19.47	TRUE	0.751795					P54760	EPHB4	20	1	1			TRUE	TRUE	TRUE
ADAM9	Q13443	ADAM9 Disintegrin and metalloproteinase domain-containing protein 9 ADAM9 Disintegrin and metalloproteinase domain-con...	38	21.24	17.97	19	21.24	9.38	14.14	18.26	TRUE	0.717746					Q13443	ADAM9	4	1	1			TRUE	TRUE	TRUE
PTPRK	Q15262	PTPRK Receptor-type tyrosine-protein phosphatase kappa PTPRK Receptor-type tyrosine-protein phosphatase k...	38	22.25	20.15	20.46	22.25	10.15	13.5	13.49	TRUE	0.590837					Q15262	PTPRK	0	0				TRUE	TRUE	TRUE
CNNM4	Q6P4Q7	CNNM4 Metal transporter CNNM4	37	19.9	18.28	17.41	19.9	10.86	14.97	18.58	TRUE	0.798885					Q6P4Q7	CNNM4	1	1	1			TRUE	TRUE	TRUE
TENM3	Q9P273	TENM3 Teneurin-3	36	19.98	17.12	18.82	19.98	10.4	13.84	19.84	TRUE	0.788269					Q9P273	TENM3	8	3	8			TRUE	TRUE	TRUE
KLRG2	A4D1S0	KLRG2 Killer cell lectin-like receptor subfamily G member 2 KLRG2 Killer cell lectin-like receptor subfamily G...	36	21.17	19.09	18.04	21.17	9.9	14.99	16.8	TRUE	0.715094					A4D1S0	KLRG2	1	1	1			TRUE	TRUE	TRUE
NECTIN3	Q9NQS3	NECTIN3 Nectin-3	36	20.38	17.44	19.3	20.38	10.4	15.37	17.11	TRUE	0.7507					Q9NQS3	NECTIN3	1	47	47			TRUE	TRUE	TRUE
JAM3	Q9BX67	JAM3 Junctional adhesion molecule C	36	20.17	17.72	16.5	20.17	10.63	16.18	18.8	TRUE	0.838573					Q9BX67	JAM3	0	0				TRUE	TRUE	TRUE
EPHB2	P29323	EPHB2 Ephrin type-B receptor 2	35	21.24	18.47	18.83	21.24	9.96	13.79	17.72	TRUE	0.708405					P29323	EPHB2	21	1	2			TRUE	TRUE	TRUE
DSC3	Q14574	DSC3 Desmocollin-3	35	20.48	18.57	19.48	20.48	11.81	14.21	15.44	TRUE	0.708355					Q14574	DSC3	15	3.4	8			TRUE	TRUE	TRUE
HLA-A	P01892	HLA-A HLA class I histocompatibility antigen, A-2 alpha chain HLA-A HLA class I histocompatibility antigen, A-2 ...	33	21.72	19.08	16.29	21.72	9.29	14.11	19.52	TRUE	0.751795					P01892	HLA-A	114	2.5	15			TRUE	TRUE	TRUE
CD97	P48960	CD97 CD97 antigen	33	20.86	18.29	16.63	20.86	10.93	14.03	19.26	TRUE	0.792757					P48960	CD97	6	1.2	2			TRUE	TRUE	TRUE
SLC39A10	Q9ULF5	SLC39A10 Zinc transporter ZIP10	33	21.95	17.38	15.69	21.95	10.08	15.47	19.44	TRUE	0.817703					Q9ULF5	SLC39A10	0	0				TRUE	TRUE	TRUE
MCAM	P43121	MCAM Cell surface glycoprotein MUC18	32	22.96	18.15	19	22.96	8.55	13.72	17.62	TRUE	0.663617					P43121	MCAM	3	1	1			TRUE	TRUE	TRUE
NRCAM	Q92823	NRCAM Neuronal cell adhesion molecule	32	23.65	19.87	23.28	23.65	8.52	12.54	12.14	TRUE	0.497006					Q92823	NRCAM	1	1	1			TRUE	TRUE	TRUE
MOXD1	Q6UVY6	MOXD1 DBH-like monooxygenase protein 1	31	19.68	17.11	19.46	19.68	10.95	15.41	17.38	TRUE	0.7776					Q6UVY6	MOXD1	4	2	4			TRUE	TRUE	TRUE
PIEZO1	Q92508	PIEZO1 Piezo-type mechanosensitive ion channel component 1 PIEZO1 Piezo-type mechanosensitive ion channel com...	31	18.97	18.31	17.54	15.65	12.42	17.1	18.97	TRUE	0.941553					Q92508	PIEZO1	0	0				TRUE	TRUE	TRUE
SLC16A1	P53985	SLC16A1 Monocarboxylate transporter 1	30	22.23	22.23	16.65	22.01	7.25	13.87	18	TRUE	0.64247					P53985	SLC16A1	172	2.7	9			TRUE	TRUE	TRUE
CD9	P21926	CD9 CD9 antigen	30	24	17.41	14.6	24	9.43	15.37	19.19	TRUE	0.785395					P21926	CD9	0	0				TRUE	TRUE	TRUE
BSG	P35613	BSG Basigin	29	22.96	19.26	13.66	21.9	8.67	13.55	22.96	TRUE	0.824152					P35613	BSG	108	4.1	30			TRUE	TRUE	TRUE
CD59	P13987	CD59 CD59 glycoprotein	29	22.84	19.36	14.35	22.84	10.31	15.46	17.68	TRUE	0.768347					P13987	CD59	9	1.9	7			TRUE	TRUE	TRUE
CD109	Q6YHK3	CD109 CD109 antigen	29	21	17.75	18.9	21	10.6	14.28	17.47	TRUE	0.734605					Q6YHK3	CD109	2	5.5	10			TRUE	TRUE	TRUE
ITGA5	P08648	ITGA5 Integrin alpha-5	29	20.24	17.03	18.98	20.24	10.64	15.35	17.76	TRUE	0.777778					P08648	ITGA5	0	0				TRUE	TRUE	TRUE
DAG1	Q14118	DAG1 Dystroglycan	28	25.33	20.79	20.28	25.33	8.15	12.9	12.56	TRUE	0.506175					Q14118	DAG1	1	1	1			TRUE	TRUE	TRUE
PTPRS	Q13332	PTPRS Receptor-type tyrosine-protein phosphatase S PTPRS Receptor-type tyrosine-protein phosphatase S...	28	24.07	20.54	20.63	24.07	7.69	12.11	14.95	TRUE	0.532649					Q13332	PTPRS	0	0				TRUE	TRUE	TRUE
IGSF8	Q969P0	IGSF8 Immunoglobulin superfamily member 8	28	19.64	17	19.64	19.26	11.04	14.86	18.2	TRUE	0.788909					Q969P0	IGSF8	0	0				TRUE	TRUE	TRUE
TPI1	P60174	TPI1 Triosephosphate isomerase	27	21.49	18.21	20.55	18.95	8.23	12.57	21.49	TRUE	0.732802					P60174	TPI1	177	7.5	54			TRUE	TRUE	TRUE
NCR3LG1	Q68D85	NCR3LG1 Natural cytotoxicity triggering receptor 3 ligand 1 NCR3LG1 Natural cytotoxicity triggering receptor 3...	26	24.03	21.49	17.16	24.03	7.9	11.89	17.53	TRUE	0.595405					Q68D85	NCR3LG1	1	2	2			TRUE	TRUE	TRUE
PRSS1	P07477	PRSS1 Trypsin-1	25	17.49	16.88	16.4	14.95	17.04	17.49	17.24	TRUE	1.0734					P07477	PRSS1	108	3.4	42			TRUE	TRUE	TRUE
EFNB1	P98172	EFNB1 Ephrin-B1	25	22.54	19.16	17.18	22.54	10.11	13.89	17.13	TRUE	0.698539					P98172	EFNB1	6	7.2	38			TRUE	TRUE	TRUE
UNC5C	O95185	UNC5C Netrin receptor UNC5C	25	23.57	19.88	23.57	23.03	7.73	11.3	14.49	TRUE	0.504212					O95185	UNC5C	0	0				TRUE	TRUE	TRUE
CD99L2	Q8TCZ2	CD99L2 CD99 antigen-like protein 2	25	22.79	20	18.62	22.79	9.34	13.52	15.74	TRUE	0.628562					Q8TCZ2	CD99L2	0	0				TRUE	TRUE	TRUE
ADGRL3	Q9HAR2	ADGRL3 Adhesion G protein-coupled receptor L3	25	20.07	15.8	19.83	20.07	11.86	15.24	17.2	TRUE	0.795332					Q9HAR2	ADGRL3	0	0				TRUE	TRUE	TRUE
ATP1B1	P05026	ATP1B1 Sodium/potassium-transporting ATPase subunit beta-1 ATP1B1 Sodium/potassium-transporting ATPase subuni...	24	21.45	18.88	16.21	21.45	10.3	13.87	19.29	TRUE	0.768659					P05026	ATP1B1	7	1.3	2			TRUE	TRUE	TRUE
ULBP2	Q9BZM5	ULBP2 NKG2D ligand 2	24	23.17	19.59	15.82	23.17	10.18	14.81	16.44	TRUE	0.707238					Q9BZM5	ULBP2	3	1.7	2			TRUE	TRUE	TRUE
PRNP	P04156	PRNP Major prion protein	24	19.86	16.28	19.86	18.04	13.05	17.21	15.57	TRUE	0.845884					P04156	PRNP	1	1	1			TRUE	TRUE	TRUE
MMP15	P51511	MMP15 Matrix metalloproteinase-15	24	21.33	17.2	18.82	21.33	10.27	15.15	17.24	TRUE	0.743854					P51511	MMP15	0	0				TRUE	TRUE	TRUE
IGSF3	O75054	IGSF3 Immunoglobulin superfamily member 3	24	20.17	16.68	18.99	20.17	9.34	14.92	19.9	TRUE	0.790831					O75054	IGSF3	0	0				TRUE	TRUE	TRUE
HLA-A	P05534	HLA-A HLA class I histocompatibility antigen, A-24 alpha chain HLA-A HLA class I histocompatibility antigen, A-24...	23	21.68	19.53	16.47	21.68	9.11	13.7	19.51	TRUE	0.733703					P05534	HLA-A	114	2.5	15			TRUE	TRUE	TRUE
HLA-A	P01891	HLA-A HLA class I histocompatibility antigen, A-68 alpha chain HLA-A HLA class I histocompatibility antigen, A-68...	23	22.64	19.14	15.96	22.64	9.3	14.01	18.95	TRUE	0.731902					P01891	HLA-A	114	2.5	15			TRUE	TRUE	TRUE
SLC7A5	Q01650	SLC7A5 Large neutral amino acids transporter small subunit 1 SLC7A5 Large neutral amino acids transporter small...	23	21.56	19.44	14.89	19.99	9.01	15.1	21.56	TRUE	0.840758					Q01650	SLC7A5	73	2.6	11			TRUE	TRUE	TRUE
ERBB2	P04626	ERBB2 Receptor tyrosine-protein kinase erbB-2	23	20.77	18.12	19.35	20.77	8.99	13.6	19.18	TRUE	0.717205					P04626	ERBB2	2	1	1			TRUE	TRUE	TRUE
PVR	P15151	PVR Poliovirus receptor	23	20.85	19.18	17.33	20.85	10.8	14.39	17.44	TRUE	0.743201					P15151	PVR	0	0				TRUE	TRUE	TRUE
ATP2B4	P23634	ATP2B4 Plasma membrane calcium-transporting ATPase 4 ATP2B4 Plasma membrane calcium-transporting ATPase...	22	22.4	18.02	16.45	19.51	9.55	14.07	22.4	TRUE	0.852538					P23634	ATP2B4	58	1.4	4			TRUE	TRUE	TRUE
LSR	Q86X29	LSR Lipolysis-stimulated lipoprotein receptor	22	21.63	17.83	16.49	21.63	9.57	13.7	20.77	TRUE	0.787131					Q86X29	LSR	14	1.4	4			TRUE	TRUE	TRUE
SDK2	Q58EX2	SDK2 Protein sidekick-2	22	20.54	16.12	19.67	19.46	9.52	14.69	20.54	TRUE	0.809955					Q58EX2	SDK2	1	1	1			TRUE	TRUE	TRUE
NEO1	Q92859	NEO1 Neogenin	22	24.28	20.1	21.01	24.28	7.75	11.79	15.06	TRUE	0.529133					Q92859	NEO1	0	0				TRUE	TRUE	TRUE
ATP2B1	P20020	ATP2B1 Plasma membrane calcium-transporting ATPase 1 ATP2B1 Plasma membrane calcium-transporting ATPase...	21	22.71	18.33	16.3	19.88	9.34	13.44	22.71	TRUE	0.834526					P20020	ATP2B1	66	1.8	8			TRUE	TRUE	TRUE
ZDHHC5	Q9C0B5	ZDHHC5 Palmitoyltransferase ZDHHC5	21	20.75	19.39	16.5	20.75	9	14.32	20.06	TRUE	0.76589					Q9C0B5	ZDHHC5	8	2	5			TRUE	TRUE	TRUE
ECE1	P42892	ECE1 Endothelin-converting enzyme 1	21	19.57	17.44	17.65	19.57	11.82	14.55	18.96	TRUE	0.829308					P42892	ECE1	2	1	1			TRUE	TRUE	TRUE
CD46	P15529	CD46 Membrane cofactor protein	21	19.61	17.02	19.61	19.3	11.58	15.68	16.81	TRUE	0.787949					P15529	CD46	0	0				TRUE	TRUE	TRUE
PTPRA	P18433	PTPRA Receptor-type tyrosine-protein phosphatase alpha PTPRA Receptor-type tyrosine-protein phosphatase a...	20	20.98	19.47	18.59	20.98	9.39	14.52	17.06	TRUE	0.693936					P18433	PTPRA	0	0				TRUE	TRUE	TRUE
SUSD5	O60279	SUSD5 Sushi domain-containing protein 5	20	23.13	17.82	16.53	23.13	8.89	14.83	18.81	TRUE	0.73991					O60279	SUSD5	0	0				TRUE	TRUE	TRUE
SLC31A1	O15431	SLC31A1 High affinity copper uptake protein 1	20	21.65	16.77	17.01	18.27	10.3	16.01	21.65	TRUE	0.921422					O15431	SLC31A1	0	0				TRUE	TRUE	TRUE
MFAP3	P55082	MFAP3 Microfibril-associated glycoprotein 3	20	19.99	17.77	18.63	19.99	9.68	17.05	16.89	TRUE	0.773541					P55082	MFAP3	0	0				TRUE	TRUE	TRUE
TPBG	Q13641	TPBG Trophoblast glycoprotein	20	20.97	18.89	17.28	20.97	10.26	14.21	18.39	TRUE	0.750088					Q13641	TPBG	0	0				TRUE	TRUE	TRUE
ULBP3	Q9BZM4	ULBP3 NKG2D ligand 3	19	20.3	17.92	16.61	20.3	11	16.16	18	TRUE	0.823637					Q9BZM4	ULBP3	1	2	2			TRUE	TRUE	TRUE
SLC5A6	Q9Y289	SLC5A6 Sodium-dependent multivitamin transporter	19	20.43	17.82	15.48	19.22	9.16	17.88	20.43	TRUE	0.903846					Q9Y289	SLC5A6	1	1	1			TRUE	TRUE	TRUE
ADAM17	P78536	ADAM17 Disintegrin and metalloproteinase domain-containing protein 17 ADAM17 Disintegrin and metalloproteinase domain-co...	19	20.95	16.26	18.17	20.95	10.13	15.61	18.87	TRUE	0.805525					P78536	ADAM17	0	0				TRUE	TRUE	TRUE
HLA-A	P16188	HLA-A HLA class I histocompatibility antigen, A-30 alpha chain HLA-A HLA class I histocompatibility antigen, A-30...	18	21.8	18.36	16.26	21.8	9.3	14.66	19.62	TRUE	0.772421					P16188	HLA-A	114	2.5	15			TRUE	TRUE	TRUE
PODXL	O00592	PODXL Podocalyxin	18	21.47	15.77	14.67	20.64	10.96	16.48	21.47	TRUE	0.957518					O00592	PODXL	9	1.2	2			TRUE	TRUE	TRUE
TMEM30A	Q9NV96	TMEM30A Cell cycle control protein 50A	18	21.32	17.06	15.76	21.32	9.87	15.09	20.9	TRUE	0.847063					Q9NV96	TMEM30A	4	1.3	2			TRUE	TRUE	TRUE
ROBO1	Q9Y6N7	ROBO1 Roundabout homolog 1	17	22.28	17.14	18.73	22.28	9.85	14.39	17.61	TRUE	0.71969					Q9Y6N7	ROBO1	21	4.2	11			TRUE	TRUE	TRUE
ANTXR1	Q9H6X2	ANTXR1 Anthrax toxin receptor 1	17	20.54	17.31	20.03	20.54	10.93	14.46	16.73	TRUE	0.727713					Q9H6X2	ANTXR1	2	2.5	4			TRUE	TRUE	TRUE
SCARB1	Q8WTV0	SCARB1 Scavenger receptor class B member 1	17	19.9	18.05	18.27	19.9	9.56	16.93	17.29	TRUE	0.778726					Q8WTV0	SCARB1	1	2	2			TRUE	TRUE	TRUE
UNC5B	Q8IZJ1	UNC5B Netrin receptor UNC5B	17	21.67	18.41	21.67	20.1	9.26	14.63	15.92	TRUE	0.661515					Q8IZJ1	UNC5B	0	0				TRUE	TRUE	TRUE
LRRC4B	Q9NT99	LRRC4B Leucine-rich repeat-containing protein 4B	17	20.85	17.77	20.85	19.49	10.17	15.78	15.94	TRUE	0.720874					Q9NT99	LRRC4B	0	0				TRUE	TRUE	TRUE
RTN4RL2	Q86UN3	RTN4RL2 Reticulon-4 receptor-like 2	17	19.82	17.79	18.75	19.82	9.99	16.57	17.07	TRUE	0.774131					Q86UN3	RTN4RL2	0	0				TRUE	TRUE	TRUE
IL1RAP	Q9NPH3	IL1RAP Interleukin-1 receptor accessory protein	16	19.59	18.53	19.04	19.59	10.91	15.01	16.92	TRUE	0.749475					Q9NPH3	IL1RAP	0	0				TRUE	TRUE	TRUE
IGF2R	P11717	IGF2R Cation-independent mannose-6-phosphate receptor IGF2R Cation-independent mannose-6-phosphate recep...	15	20.91	15.57	18.52	18.9	12.03	14.06	20.91	TRUE	0.88696					P11717	IGF2R	31	1.9	7			TRUE	TRUE	TRUE
ITGA1	P56199	ITGA1 Integrin alpha-1	15	20.82	18.46	19.27	20.82	10.05	13.16	18.23	TRUE	0.707771					P56199	ITGA1	1	1	1			TRUE	TRUE	TRUE
TMEM2	Q9UHN6	TMEM2 Transmembrane protein 2	15	20.44	16.62	18.77	20.44	11.09	13.35	19.73	TRUE	0.791152					Q9UHN6	TMEM2	1	1	1			TRUE	TRUE	TRUE
EMB	Q6PCB8	EMB Embigin	15	20.38	17.3	17.99	20.38	11.04	14.88	18.42	TRUE	0.796479					Q6PCB8	EMB	0	0				TRUE	TRUE	TRUE
HLA-B	P18465	HLA-B HLA class I histocompatibility antigen, B-57 alpha chain HLA-B HLA class I histocompatibility antigen, B-57...	14	21.18	19.15	16.51	21.18	8.77	14.36	20.04	TRUE	0.7595					P18465	HLA-B	118	1.8	9			TRUE	TRUE	TRUE
SLC38A2	Q96QD8	SLC38A2 Sodium-coupled neutral amino acid transporter 2 SLC38A2 Sodium-coupled neutral amino acid transpor...	14	21.47	17.39	15.04	19.84	8.8	17.45	21.47	TRUE	0.912952					Q96QD8	SLC38A2	34	1.6	7			TRUE	TRUE	TRUE
NCSTN	Q92542	NCSTN Nicastrin	14	21.93	19.22	15.21	20.3	10.33	13.01	21.93	TRUE	0.827151					Q92542	NCSTN	18	3.3	9			TRUE	TRUE	TRUE
SLC30A1	Q9Y6M5	SLC30A1 Zinc transporter 1	14	21.38	17.63	15.61	20.58	9.4	15.4	21.38	TRUE	0.858045					Q9Y6M5	SLC30A1	3	1.3	2			TRUE	TRUE	TRUE
SLC39A6	Q13433	SLC39A6 Zinc transporter ZIP6	14	21.93	17.54	16.49	21.93	9.41	15.13	19.5	TRUE	0.786991					Q13433	SLC39A6	1	1	1			TRUE	TRUE	TRUE
RTN4R	Q9BZR6	RTN4R Reticulon-4 receptor	14	20.36	16.51	18.44	20.36	11.6	15.52	17.57	TRUE	0.807991					Q9BZR6	RTN4R	1	1	1			TRUE	TRUE	TRUE
CD47	Q08722	CD47 Leukocyte surface antigen CD47	14	22.03	19.1	14.5	22.03	9.18	14.34	20.84	TRUE	0.797411					Q08722	CD47	0	0				TRUE	TRUE	TRUE
SLC44A2	Q8IWA5	SLC44A2 Choline transporter-like protein 2	14	21.02	16.85	17.11	20.44	8.76	15.82	21.02	TRUE	0.838235					Q8IWA5	SLC44A2	0	0				TRUE	TRUE	TRUE
CPNE3	O75131	CPNE3 Copine-3	13	19.78	18.99	15.16	19.78	10.42	15.94	19.71	TRUE	0.854256					O75131	CPNE3	91	3.5	21			TRUE	TRUE	TRUE
EPHA5	P54756	EPHA5 Ephrin type-A receptor 5	13	22.2	18.47	19.46	22.2	9.01	14.28	16.59	TRUE	0.66323					P54756	EPHA5	21	1	2			TRUE	TRUE	TRUE
GAS1	P54826	GAS1 Growth arrest-specific protein 1	13	21.32	16	18.72	21.32	10.36	15.51	18.09	TRUE	0.78444					P54826	GAS1	1	2	2			TRUE	TRUE	TRUE
ANTXR2	P58335	ANTXR2 Anthrax toxin receptor 2	13	20.67	18.34	17.55	20.67	11.43	14.24	17.78	TRUE	0.768211					P58335	ANTXR2	0	0				TRUE	TRUE	TRUE
ADIPOR1	Q96A54	ADIPOR1 Adiponectin receptor protein 1	13	20.03	19.01	16.21	20.03	8.63	16.59	19.53	TRUE	0.809955					Q96A54	ADIPOR1	0	0				TRUE	TRUE	TRUE
FLRT3	Q9NZU0	FLRT3 Leucine-rich repeat transmembrane protein FLRT3 FLRT3 Leucine-rich repeat transmembrane protein FL...	13	20.82	16.8	20.82	19.84	10.73	16	15.81	TRUE	0.740341					Q9NZU0	FLRT3	0	0				TRUE	TRUE	TRUE
TKT	P29401	TKT Transketolase	12	20.99	19.07	18.92	19.61	7.78	13.64	20.99	TRUE	0.736285					P29401	TKT	168	7.5	66			TRUE	TRUE	TRUE
HLA-C	Q29963	HLA-C HLA class I histocompatibility antigen, Cw-6 alpha chain HLA-C HLA class I histocompatibility antigen, Cw-6...	12	21.86	17.6	15.59	21.86	9.1	15.06	20.79	TRUE	0.81653					Q29963	HLA-C	118	2.1	11			TRUE	TRUE	TRUE
RAB7A	P51149	RAB7A Ras-related protein Rab-7a	12	22.58	17.45	15.61	20.59	10.48	13.3	22.58	TRUE	0.864119					P51149	RAB7A	104	4.7	25			TRUE	TRUE	TRUE
CTNND1	O60716	CTNND1 Catenin delta-1	12	23.79	16.29	16.02	20.23	9.81	13.85	23.79	TRUE	0.903121					O60716	CTNND1	99	4	24			TRUE	TRUE	TRUE
HBA2	P69905	HBA2 Hemoglobin subunit alpha	12	24.67	18.26	9.07	24.55	11.27	12.19	24.67	TRUE	0.927718					P69905	HBA1	90	2.3	15			TRUE	TRUE	TRUE
ANO6	Q4KMQ2	ANO6 Anoctamin-6	12	21.41	18.21	16.25	19.34	10.55	14.24	21.41	TRUE	0.858736					Q4KMQ2	ANO6	15	1.1	2			TRUE	TRUE	TRUE
MYADM	Q96S97	MYADM Myeloid-associated differentiation marker	12	19.98	17.24	17.82	19.98	8.91	17.63	18.42	TRUE	0.81686					Q96S97	MYADM	5	2.2	3			TRUE	TRUE	TRUE
IFNAR1	P17181	IFNAR1 Interferon alpha/beta receptor 1	12	20.51	16.98	18.48	20.51	10.51	15.53	17.99	TRUE	0.786671					P17181	IFNAR1	0	0				TRUE	TRUE	TRUE
CLDND1	Q9NY35	CLDND1 Claudin domain-containing protein 1	12	21.6	18.15	16.19	21.6	9.91	15.7	18.45	TRUE	0.78763					Q9NY35	CLDND1	0	0				TRUE	TRUE	TRUE
EPHA3	P29320	EPHA3 Ephrin type-A receptor 3	11	21.2	17.95	19.43	21.2	10.45	14.24	16.73	TRUE	0.707067					P29320	EPHA3	20	1	1			TRUE	TRUE	TRUE
EPHA4	P54764	EPHA4 Ephrin type-A receptor 4	11	22.2	18.43	21.86	22.2	9.62	13.83	14.06	TRUE	0.600256					P54764	EPHA4	1	1	1			TRUE	TRUE	TRUE
SEMA4D	Q92854	SEMA4D Semaphorin-4D	11	20.38	17.7	20.38	19.8	10.52	14.22	17.38	TRUE	0.727713					Q92854	SEMA4D	0	0				TRUE	TRUE	TRUE
SLC44A1	Q8WWI5	SLC44A1 Choline transporter-like protein 1	11	19.46	18.87	17.45	19	9.6	15.62	19.46	TRUE	0.807664					Q8WWI5	SLC44A1	0	0				TRUE	TRUE	TRUE
TSPAN6	O43657	TSPAN6 Tetraspanin-6	10	22.15	18.51	15.66	22.15	8.74	15.21	19.74	TRUE	0.775746					O43657	TSPAN6	0	0				TRUE	TRUE	TRUE
FAM171A2	A8MVW0	FAM171A2 Protein FAM171A2	10	21.07	20.07	17.5	21.07	8.83	14.08	18.45	TRUE	0.705321					A8MVW0	FAM171A2	0	0				TRUE	TRUE	TRUE
GNB2	P62879	GNB2 Guanine nucleotide-binding protein G(I)/G(S)/G(T) subunit beta-2 GNB2 Guanine nucleotide-binding protein G(I)/G(S)/...	9	22.15	17.66	15.29	20.29	9.79	14.82	22.15	TRUE	0.878287					P62879	GNB2	151	3.3	24			TRUE	TRUE	TRUE
GOLIM4	O00461	GOLIM4 Golgi integral membrane protein 4	9	26.21	26.21	12.23	16.1	20.29	12.36	12.8	TRUE	0.833333					O00461	GOLIM4	10	1.2	2			TRUE	TRUE	TRUE
SLC19A1	P41440	SLC19A1 Folate transporter 1	9	24.36	21.78	23.14	24.36	6.65	11.11	12.97	TRUE	0.443562					P41440	SLC19A1	6	1.3	2			TRUE	TRUE	TRUE
ATP6V0A1	Q93050	ATP6V0A1 V-type proton ATPase 116 kDa subunit a isoform 1 ATP6V0A1 V-type proton ATPase 116 kDa subunit a is...	9	23.02	18.6	15.13	18.67	9.78	14.81	23.02	TRUE	0.908588					Q93050	ATP6V0A1	6	1.5	3			TRUE	TRUE	TRUE
ABCC1	P33527	ABCC1 Multidrug resistance-associated protein 1	9	19.75	19.75	18.15	19.48	8.57	14.69	19.37	TRUE	0.742942					P33527	ABCC1	4	1.8	3			TRUE	TRUE	TRUE
CELSR2	Q9HCU4	CELSR2 Cadherin EGF LAG seven-pass G-type receptor 2 CELSR2 Cadherin EGF LAG seven-pass G-type receptor...	9	19.77	16.21	18.86	19.77	11.73	15.48	17.95	TRUE	0.823487					Q9HCU4	CELSR2	0	0				TRUE	TRUE	TRUE
HLA-C	P30499	HLA-C HLA class I histocompatibility antigen, Cw-1 alpha chain HLA-C HLA class I histocompatibility antigen, Cw-1...	8	22.35	17.82	15.7	22.35	9.51	15.49	19.12	TRUE	0.78969					P30499	HLA-C	118	2.1	11			TRUE	TRUE	TRUE
BCAP31	P51572	BCAP31 B-cell receptor-associated protein 31	8	23.87	17.82	17.21	21.47	8.71	10.92	23.87	TRUE	0.769912					P51572	BCAP31	104	2	9			TRUE	TRUE	TRUE
CNNM3	Q8NE01	CNNM3 Metal transporter CNNM3	8	20.64	18.58	17.52	20.64	9.37	13.93	19.96	TRUE	0.762425					Q8NE01	CNNM3	3	1.7	3			TRUE	TRUE	TRUE
EFNB3	Q15768	EFNB3 Ephrin-B3	8	21.63	17.09	18.56	21.63	9.47	14.49	18.75	TRUE	0.745635					Q15768	EFNB3	2	1	1			TRUE	TRUE	TRUE
CD58	P19256	CD58 Lymphocyte function-associated antigen 3	8	21.03	18.2	17.6	21.03	11.5	15.02	16.66	TRUE	0.75981					P19256	CD58	1	1	1			TRUE	TRUE	TRUE
CPM	P14384	CPM Carboxypeptidase M	8	19.91	17.83	18.1	19.91	11.2	13.95	19.02	TRUE	0.79101					P14384	CPM	0	0	0			TRUE	TRUE	TRUE
CNTNAP2	Q9UHC6	CNTNAP2 Contactin-associated protein-like 2	8	22.88	18.53	17.26	22.88	9.49	16.3	15.53	TRUE	0.704278					Q9UHC6	CNTNAP2	0	0	0			TRUE	TRUE	TRUE
LRRC59	Q96AG4	LRRC59 Leucine-rich repeat-containing protein 59	7	25.49	17.41	19.3	19.98	7.44	10.39	25.49	TRUE	0.764156					Q96AG4	LRRC59	175	3.7	18			TRUE	TRUE	TRUE
TARS	P26639	TARS Threonine--tRNA ligase, cytoplasmic	7	21.48	18.28	19.03	19.68	9.07	12.47	21.48	TRUE	0.754869					P26639	TARS	167	6.9	66			TRUE	TRUE	TRUE
CDC42	P60953	CDC42 Cell division control protein 42 homolog	7	21.82	17.66	17.97	21.82	10.07	13.53	18.94	TRUE	0.74047					P60953	CDC42	165	3.5	25			TRUE	TRUE	TRUE
GPI	P06744	GPI Glucose-6-phosphate isomerase	7	21.5	20.11	21.5	17.46	9.22	12.63	19.07	TRUE	0.692737					P06744	GPI	141	6.9	64			TRUE	TRUE	TRUE
AKAP8L	Q9ULX6	AKAP8L A-kinase anchor protein 8-like	7	29.11	17.29	14.64	28.06	3.01	7.89	29.11	TRUE	0.666944					Q9ULX6	AKAP8L	85	2.1	9			TRUE	TRUE	TRUE
SLC4A7	Q9Y6M7	SLC4A7 Sodium bicarbonate cotransporter 3	7	23.02	16.68	16.26	18.62	9.79	15.63	23.02	TRUE	0.939488					Q9Y6M7	SLC4A7	44	1.7	6			TRUE	TRUE	TRUE
PTPRU	Q92729	PTPRU Receptor-type tyrosine-protein phosphatase U PTPRU Receptor-type tyrosine-protein phosphatase U...	7	24.12	20.9	23.92	24.12	6.58	11.15	13.34	TRUE	0.450682					Q92729	PTPRU	0	0				TRUE	TRUE	TRUE
GNAI3	P08754	GNAI3 Guanine nucleotide-binding protein G(k) subunit alpha GNAI3 Guanine nucleotide-binding protein G(k) subu...	6	22.74	16.93	14.34	20.88	10.72	14.4	22.74	TRUE	0.917737					P08754	GNAI3	166	2.8	39			TRUE	TRUE	TRUE
LMAN2	Q12907	LMAN2 Vesicular integral-membrane protein VIP36	6	28.22	23.36	18.14	28.22	6.66	8.85	14.78	TRUE	0.434452					Q12907	LMAN2	22	1.7	3			TRUE	TRUE	TRUE
SLC39A14	Q15043	SLC39A14 Zinc transporter ZIP14	6	21.51	18.68	15.08	21.24	8.87	14.62	21.51	TRUE	0.818182					Q15043	SLC39A14	9	1.1	2			TRUE	TRUE	TRUE
SSBP1	Q04837	SSBP1 Single-stranded DNA-binding protein, mitochondrial SSBP1 Single-stranded DNA-binding protein, mitocho...	5	24.59	18.04	19.81	18.22	8.73	10.6	24.59	TRUE	0.783307					Q04837	SSBP1	169	3.4	18			TRUE	TRUE	TRUE
PDIA4	P13667	PDIA4 Protein disulfide-isomerase A4	5	24.6	17.72	18.06	20.17	7.44	12.02	24.6	TRUE	0.787489					P13667	PDIA4	168	8.8	42			TRUE	TRUE	TRUE
HSPE1	P61604	HSPE1 10 kDa heat shock protein, mitochondrial	5	23.64	17.49	22.98	16.98	7.47	11.44	23.64	TRUE	0.740644					P61604	HSPE1	167	4.2	16			TRUE	TRUE	TRUE
RHOA	P61586	RHOA Transforming protein RhoA	5	22.8	17.21	15.81	21.36	9.78	13.02	22.8	TRUE	0.838544					P61586	RHOA	87	3	15			TRUE	TRUE	TRUE
LNPEP	Q9UIQ6	LNPEP Leucyl-cystinyl aminopeptidase	5	19.75	18.36	17.76	17.49	12.48	14.16	19.75	TRUE	0.865324					Q9UIQ6	LNPEP	4	1	1			TRUE	TRUE	TRUE
SCAMP4	Q969E2	SCAMP4 Secretory carrier-associated membrane protein 4 SCAMP4 Secretory carrier-associated membrane prote...	5	20.09	18.22	16.77	19.72	9.32	15.88	20.09	TRUE	0.827819					Q969E2	SCAMP4	2	1	1			TRUE	TRUE	TRUE
CA12	O43570	CA12 Carbonic anhydrase 12	5	23.73	18.93	18.07	23.73	6.5	16.71	16.06	TRUE	0.646633					O43570	CA12	1	58	58			TRUE	TRUE	TRUE
ITGA4	P13612	ITGA4 Integrin alpha-4	5	20.71	17.64	18.68	20.71	9.48	15.04	18.46	TRUE	0.753638					P13612	ITGA4	0	0	0			TRUE	TRUE	TRUE
NECTIN1	Q15223	NECTIN1 Nectin-1	5	18.97	18.01	18.87	18.97	9.87	17.13	17.16	TRUE	0.790689					Q15223	NECTIN1	0	0	0			TRUE	TRUE	TRUE
